# Supplementary material for: Poly[di-μ-thiocyanato-κ2 N:S;κ2 S:N-bis­[2-(1H-1,2,3-triazol-1-yl-κN 3)pyra­zine]cadmium(II)]
Source: Acta Crystallogr Sect E Struct Rep Online. 2009 Sep 12;65(Pt 10):m1211. doi: 10.1107/S1600536809036332 (PMC2970489; doi:10.1107/S1600536809036332)
Supplement: Supplementary file 1 [file e-65-m1211-sup1.cif]

##############################################################################
###                                                                        ###
###        Electronic paper (Acta Crystallographica Section E)             ###
###                                                                        ###
##############################################################################
#                                                                            #
# This CIF contains the data in a paper accepted for publication in Acta     #
# Crystallographica Section E. It conforms to the requirements of Notes      #
# for Authors for Section E, and has been peer reviewed under the auspices   #
# of the IUCr Commission on Journals.                                        #
#                                                                            #
# Full details of the Crystallographic Information File format               #
# are given in the paper "The Crystallographic Information File (CIF):       #
# a New Standard Archive File for Crystallography" by S. R. Hall, F. H.      #
# Allen and I. D. Brown [Acta Cryst. (1991), A47, 655-685].                  #
#                                                                            #
# The current version of the core CIF dictionary is obtainable from          #
# ftp://ftp.iucr.org/pub/cif_core.dic. The current version number is 2.4.    #
#                                                                            #
# Software is freely available for graphical display of the structure(s) in  #
# this CIF.  For information consult the CIF home page http://www.iucr.org/  #
# cif/home.html                                                              #
#                                                                            #
# This file may be used for bona fide research purposes within the           #
# scientific community so long as proper attribution is given to the journal # 
# article from which it was obtained.                                        #
#                                                                            #
##############################################################################
                                             
data_I
_audit_creation_method     SHELXL97
_chemical_name_systematic
;
Poly[bis-\m~1,3~-thiocyanato-bis[2-(1<i>H</i>-1,2,3-triazol-1-yl-
\k<i>N</i>)pyrazine]cadmium(II)]
;
_chemical_name_common     ?
_chemical_formula_moiety     'C14 H10 Cd N12 S2 '
_chemical_formula_sum     'C14 H10 Cd N12 S2'
_chemical_formula_iupac     '[Cd (C N S)2 (C6 H5 N5)2]'
_chemical_formula_weight     522.86
_chemical_melting_point     ?
_symmetry_cell_setting     monoclinic
_symmetry_space_group_name_H-M     'P 21/c'
_symmetry_space_group_name_Hall     '-P 2ybc'
loop_
    _symmetry_equiv_pos_as_xyz
    'x, y, z'
    '-x, y+1/2, -z+1/2'
    '-x, -y, -z'
    'x, -y-1/2, z-1/2'
_cell_length_a     12.5038(15)
_cell_length_b     10.7240(13)
_cell_length_c     7.3196(9)
_cell_angle_alpha     90.00
_cell_angle_beta     106.476(2)
_cell_angle_gamma     90.00
_cell_volume     941.2(2)
_cell_formula_units_Z     2
_cell_measurement_reflns_used     3160
_cell_measurement_theta_min     2.548
_cell_measurement_theta_max     27.9485
_cell_measurement_temperature     298(2)
_exptl_crystal_description     block
_exptl_crystal_colour     colorless
_exptl_crystal_size_max     0.24
_exptl_crystal_size_mid     0.18
_exptl_crystal_size_min     0.16
_exptl_crystal_density_diffrn     1.845
_exptl_crystal_density_meas     ?
_exptl_crystal_density_method     'not measured'
_exptl_crystal_F_000     516
_exptl_absorpt_coefficient_mu     1.412
_exptl_absorpt_correction_type     multi-scan
_exptl_absorpt_process_details     '(SADABS; Sheldrick, 1996)'
_exptl_absorpt_correction_T_min     0.7280
_exptl_absorpt_correction_T_max     0.8056
_exptl_special_details
;
;
_diffrn_ambient_temperature     298(2)
_diffrn_radiation_type     MoK\a
_diffrn_radiation_wavelength     0.71073
_diffrn_radiation_source     'fine-focus sealed tube'
_diffrn_radiation_monochromator     graphite
_diffrn_measurement_device_type     'Bruker SMART APEX CCD'
_diffrn_measurement_method     '\f and \w scans'
_diffrn_detector_area_resol_mean     ?
_diffrn_reflns_number     5139
_diffrn_reflns_av_R_equivalents     0.0227
_diffrn_reflns_av_sigmaI/netI     0.0296
_diffrn_reflns_theta_min     1.70
_diffrn_reflns_theta_max     26.37
_diffrn_reflns_theta_full     26.37
_diffrn_measured_fraction_theta_max     0.997
_diffrn_measured_fraction_theta_full     0.997
_diffrn_reflns_limit_h_min     -15
_diffrn_reflns_limit_h_max     15
_diffrn_reflns_limit_k_min     -13
_diffrn_reflns_limit_k_max     12
_diffrn_reflns_limit_l_min     -6
_diffrn_reflns_limit_l_max     9
_diffrn_standards_number     ?
_diffrn_standards_interval_count     ?
_diffrn_standards_interval_time     ?
_diffrn_standards_decay_%     ?
_refine_special_details
;
Refinement of <i>F</i>^2^ against ALL reflections. The weighted <i>R</i>-factor
<i>wR</i> and goodness of fit <i>S</i> are based on <i>F</i>^2^, conventional
<i>R</i>-factors <i>R</i> are based on <i>F</i>, with <i>F</i> set to zero for
negative <i>F</i>^2^. The threshold expression of <i>F</i>^2^ >
\s(<i>F</i>^2^) is used only for calculating <i>R</i>-factors(gt) <i>etc</i>.
and is not relevant to the choice of reflections for refinement.
<i>R</i>-factors based on <i>F</i>^2^ are statistically about twice as large
as those based on <i>F</i>, and <i>R</i>- factors based on ALL data will be
even larger.
;
_reflns_number_total     1923
_reflns_number_gt     1735
_reflns_threshold_expression     I>2\s(I)
_refine_ls_structure_factor_coef     Fsqd
_refine_ls_matrix_type     full
_refine_ls_R_factor_all     0.0297
_refine_ls_R_factor_gt     0.0263
_refine_ls_wR_factor_gt     0.0619
_refine_ls_wR_factor_ref     0.0638
_refine_ls_goodness_of_fit_ref     1.029
_refine_ls_restrained_S_all     1.029
_refine_ls_number_reflns     1923
_refine_ls_number_parameters     133
_refine_ls_number_restraints     0
_refine_ls_hydrogen_treatment     constr
_refine_ls_weighting_scheme     calc
_refine_ls_weighting_details
       'calc w = 1/[\s^2^(Fo^2^)+(0.0289P)^2^+0.6077P] where P=(Fo^2^+2Fc^2^)/3'
_atom_sites_solution_hydrogens     geom
_atom_sites_solution_primary     direct
_atom_sites_solution_secondary     difmap
_refine_ls_shift/su_max     0.001
_refine_ls_shift/su_mean     0.000
_refine_diff_density_max     0.545
_refine_diff_density_min     -0.340
_refine_ls_extinction_method     none
_refine_ls_extinction_coef     ?
loop_
    _atom_type_symbol
    _atom_type_description
    _atom_type_scat_dispersion_real
    _atom_type_scat_dispersion_imag
    _atom_type_scat_source
    'C' 'C' 0.0033 0.0016
                         'International Tables Vol C Tables 4.2.6.8 and 6.1.1.4'
    'H' 'H' 0.0000 0.0000
                         'International Tables Vol C Tables 4.2.6.8 and 6.1.1.4'
    'N' 'N' 0.0061 0.0033
                         'International Tables Vol C Tables 4.2.6.8 and 6.1.1.4'
    'S' 'S' 0.1246 0.1234
                         'International Tables Vol C Tables 4.2.6.8 and 6.1.1.4'
    'Cd' 'Cd' -0.8075 1.2024
                         'International Tables Vol C Tables 4.2.6.8 and 6.1.1.4'
_computing_data_collection     'SMART (Bruker, 1997)'
_computing_cell_refinement     'SAINT (Bruker, 1997)'
_computing_data_reduction     'SAINT (Bruker, 1997)'
_computing_structure_solution     'SHELXTL (Sheldrick, 2008)'
_computing_structure_refinement     'SHELXTL (Sheldrick, 2008)'
_computing_molecular_graphics     'SHELXTL (Sheldrick, 2008)'
_computing_publication_material     'SHELXTL (Sheldrick, 2008)'
loop_
    _atom_site_type_symbol
    _atom_site_label
    _atom_site_fract_x
    _atom_site_fract_y
    _atom_site_fract_z
    _atom_site_U_iso_or_equiv
    _atom_site_adp_type
    _atom_site_calc_flag
    _atom_site_refinement_flags
    _atom_site_occupancy
    _atom_site_disorder_assembly
    _atom_site_disorder_group
    C C1 0.1593(2) 0.7435(2) 0.0075(4) 0.0390(6) Uani d . 1 . .
    H H1 0.0980 0.6904 -0.0225 0.047 Uiso calc R 1 . .
    C C2 0.2671(2) 0.7082(2) 0.0439(4) 0.0405(6) Uani d . 1 . .
    H H2 0.2951 0.6278 0.0441 0.049 Uiso calc R 1 . .
    C C3 0.44202(19) 0.8353(2) 0.1282(3) 0.0348(5) Uani d . 1 . .
    C C4 0.6101(2) 0.7616(3) 0.1322(4) 0.0521(7) Uani d . 1 . .
    H H4 0.6555 0.6987 0.1083 0.063 Uiso calc R 1 . .
    C C5 0.6582(2) 0.8710(3) 0.2116(4) 0.0530(7) Uani d . 1 . .
    H H5 0.7347 0.8817 0.2350 0.064 Uiso calc R 1 . .
    C C6 0.4896(2) 0.9434(3) 0.2156(5) 0.0506(7) Uani d . 1 . .
    H H6 0.4446 1.0041 0.2468 0.061 Uiso calc R 1 . .
    C C7 0.08801(19) 1.2249(2) 0.3671(3) 0.0331(5) Uani d . 1 . .
    Cd Cd1 0.0000 1.0000 0.0000 0.03129(10) Uani d S 1 . .
    N N1 0.15559(16) 0.86932(18) 0.0222(3) 0.0370(5) Uani d . 1 . .
    N N2 0.25664(17) 0.91457(18) 0.0669(3) 0.0393(5) Uani d . 1 . .
    N N3 0.32500(16) 0.81662(17) 0.0798(3) 0.0336(4) Uani d . 1 . .
    N N4 0.50015(18) 0.7423(2) 0.0879(4) 0.0464(5) Uani d . 1 . .
    N N5 0.5982(2) 0.9623(3) 0.2560(5) 0.0615(7) Uani d . 1 . .
    N N6 0.07295(19) 1.32994(19) 0.3793(3) 0.0452(5) Uani d . 1 . .
    S S1 0.11190(7) 1.07527(6) 0.35667(11) 0.0530(2) Uani d . 1 . .
loop_
    _atom_site_aniso_label
    _atom_site_aniso_U_11
    _atom_site_aniso_U_22
    _atom_site_aniso_U_33
    _atom_site_aniso_U_12
    _atom_site_aniso_U_13
    _atom_site_aniso_U_23
    C1 0.0328(13) 0.0276(11) 0.0548(16) 0.0003(9) 0.0097(11) -0.0064(11)
    C2 0.0363(13) 0.0268(11) 0.0566(16) 0.0025(10) 0.0104(12) -0.0060(11)
    C3 0.0333(12) 0.0363(12) 0.0350(12) 0.0027(10) 0.0098(10) -0.0011(10)
    C4 0.0379(15) 0.0618(18) 0.0593(19) 0.0058(13) 0.0181(13) -0.0065(15)
    C5 0.0335(14) 0.0681(19) 0.0564(18) -0.0022(13) 0.0113(13) 0.0008(15)
    C6 0.0370(14) 0.0413(15) 0.070(2) 0.0015(12) 0.0094(13) -0.0099(14)
    C7 0.0310(12) 0.0315(12) 0.0370(13) -0.0020(9) 0.0097(10) -0.0056(10)
    Cd1 0.02776(14) 0.01935(13) 0.04655(17) 0.00164(8) 0.01019(11) 0.00206(9)
    N1 0.0321(10) 0.0283(10) 0.0496(13) 0.0032(8) 0.0098(9) -0.0009(9)
    N2 0.0340(11) 0.0265(10) 0.0578(14) 0.0039(8) 0.0134(10) -0.0011(9)
    N3 0.0311(10) 0.0274(9) 0.0415(11) 0.0041(8) 0.0087(8) -0.0024(8)
    N4 0.0379(12) 0.0450(12) 0.0575(15) 0.0042(10) 0.0157(10) -0.0089(11)
    N5 0.0397(14) 0.0541(14) 0.085(2) -0.0095(12) 0.0082(13) -0.0145(15)
    N6 0.0462(13) 0.0323(11) 0.0571(14) 0.0036(9) 0.0145(11) -0.0081(10)
    S1 0.0712(5) 0.0266(3) 0.0485(4) 0.0086(3) -0.0037(3) -0.0046(3)
_geom_special_details
;
All e.s.d.'s (except the e.s.d. in the dihedral angle between two l.s. planes)
are estimated using the full covariance matrix. The cell e.s.d.'s are taken
into account individually in the estimation of e.s.d.'s in distances, angles
and torsion angles; correlations between e.s.d.'s in cell parameters are only
used when they are defined by crystal symmetry. An approximate (isotropic)
treatment of cell e.s.d.'s is used for estimating e.s.d.'s involving l.s.
planes.
;
loop_
    _geom_bond_atom_site_label_1
    _geom_bond_atom_site_label_2
    _geom_bond_site_symmetry_2
    _geom_bond_distance
    _geom_bond_publ_flag
    C1 C2 . 1.352(3) ?
    C1 N1 . 1.355(3) ?
    C1 H1 . 0.9300 ?
    C2 N3 . 1.356(3) ?
    C2 H2 . 0.9300 ?
    C3 N4 . 1.316(3) ?
    C3 C6 . 1.375(4) ?
    C3 N3 . 1.419(3) ?
    C4 N4 . 1.336(4) ?
    C4 C5 . 1.370(4) ?
    C4 H4 . 0.9300 ?
    C5 N5 . 1.328(4) ?
    C5 H5 . 0.9300 ?
    C6 N5 . 1.322(4) ?
    C6 H6 . 0.9300 ?
    C7 N6 . 1.150(3) ?
    C7 S1 . 1.638(2) ?
    Cd1 N6 2_545 2.323(2) y
    Cd1 N6 4_585 2.323(2) ?
    Cd1 N1 . 2.3655(19) y
    Cd1 N1 3_575 2.3655(19) ?
    Cd1 S1 3_575 2.7117(7) ?
    Cd1 S1 . 2.7117(7) y
    N1 N2 . 1.306(3) ?
    N2 N3 . 1.341(3) ?
    N6 Cd1 2 2.323(2) ?
loop_
    _geom_angle_atom_site_label_1
    _geom_angle_atom_site_label_2
    _geom_angle_atom_site_label_3
    _geom_angle_site_symmetry_1
    _geom_angle_site_symmetry_3
    _geom_angle
    _geom_angle_publ_flag
    C2 C1 N1 . . 108.6(2) ?
    C2 C1 H1 . . 125.7 ?
    N1 C1 H1 . . 125.7 ?
    C1 C2 N3 . . 104.2(2) ?
    C1 C2 H2 . . 127.9 ?
    N3 C2 H2 . . 127.9 ?
    N4 C3 C6 . . 123.3(2) ?
    N4 C3 N3 . . 115.7(2) ?
    C6 C3 N3 . . 121.0(2) ?
    N4 C4 C5 . . 122.2(3) ?
    N4 C4 H4 . . 118.9 ?
    C5 C4 H4 . . 118.9 ?
    N5 C5 C4 . . 121.6(3) ?
    N5 C5 H5 . . 119.2 ?
    C4 C5 H5 . . 119.2 ?
    N5 C6 C3 . . 121.0(3) ?
    N5 C6 H6 . . 119.5 ?
    C3 C6 H6 . . 119.5 ?
    N6 C7 S1 . . 178.2(3) ?
    N6 Cd1 N6 2_545 4_585 180.0 ?
    N6 Cd1 N1 2_545 . 84.99(7) y
    N6 Cd1 N1 4_585 . 95.01(7) y
    N6 Cd1 N1 2_545 3_575 95.01(7) ?
    N6 Cd1 N1 4_585 3_575 84.99(7) ?
    N1 Cd1 N1 . 3_575 180.0 ?
    N6 Cd1 S1 2_545 3_575 88.93(6) ?
    N6 Cd1 S1 4_585 3_575 91.07(6) y
    N1 Cd1 S1 . 3_575 94.56(5) y
    N1 Cd1 S1 3_575 3_575 85.44(5) ?
    N6 Cd1 S1 2_545 . 91.07(6) ?
    N6 Cd1 S1 4_585 . 88.93(6) y
    N1 Cd1 S1 . . 85.44(5) y
    N1 Cd1 S1 3_575 . 94.56(5) ?
    S1 Cd1 S1 3_575 . 180.0 ?
    N2 N1 C1 . . 109.69(19) ?
    N2 N1 Cd1 . . 121.04(14) ?
    C1 N1 Cd1 . . 129.10(16) ?
    N1 N2 N3 . . 106.19(18) ?
    N2 N3 C2 . . 111.33(19) ?
    N2 N3 C3 . . 119.93(19) ?
    C2 N3 C3 . . 128.7(2) ?
    C3 N4 C4 . . 115.1(2) ?
    C6 N5 C5 . . 116.6(3) ?
    C7 N6 Cd1 . 2 152.8(2) ?
    C7 S1 Cd1 . . 106.59(9) ?
data_global
_journal_date_recd_electronic     2009-07-14
_journal_date_accepted     2009-09-08
_journal_name_full     'Acta Crystallographica, Section E'
_journal_year     2009
_journal_volume     65
_journal_issue     10
_journal_page_first     m1211
_journal_page_last     m1211
_journal_paper_category     QM
_journal_coeditor_code     BV2122
_publ_contact_author_name     'Zhao, Ming Gen'
_publ_contact_author_address
;
Department of Chemistry
Xinzhou Teachers' University
Shanxi
Xinzhou 034000
People's Republic of China
;
_publ_contact_author_email     zhaominggen1957@yahoo.com.cn
_publ_contact_author_fax     ?
_publ_contact_author_phone     '086 350 3048252'
_publ_section_title
;\
Poly[bis-\m~1,3~-thiocyanato-bis[2-(1<i>H</i>-1,2,3-triazol-1-yl-\k<i>N</i>)\
pyrazine]cadmium(II)]
;
loop_
    _publ_author_name
    _publ_author_address
    'Liu, Cheng Qi'
;
Department of Chemistry
Xinzhou Teachers' University
Shanxi
Xinzhou 034000
People's Republic of China
;
    'Xie, Long Miao'
;
Department of Chemistry
Shandong Normal University
Jinan 250014
People's Republic of China
;
    'Zhao, Ming Gen'
;
Department of Chemistry
Xinzhou Teachers' University
Shanxi
Xinzhou 034000
People's Republic of China
;
