# Supplementary material for: Poly[di-μ-thiocyanato-κ2 N:S;κ2 S:N-bis­[2-(1H-1,2,3-triazol-1-yl-κN 3)pyra­zine]cadmium(II)]
Source: Acta Crystallogr Sect E Struct Rep Online. 2009 Sep 12;65(Pt 10):m1211. doi: 10.1107/S1600536809036332 (PMC2970489; doi:10.1107/S1600536809036332)
Supplement: Supplementary file 2 [file e-65-m1211-Isup2.hkl]

# 
# h,k,l, Fc-squared, Fo-squared, sigma(Fo-squared) and status flag 
# 
data_I 
_shelx_title ' 80402d in P2(1)/c' 
_shelx_refln_list_code          4 
_shelx_F_calc_maximum      146.49 
_exptl_crystal_F_000       516.00 
_reflns_d_resolution_high  0.8000 
 
loop_ 
 _symmetry_equiv_pos_as_xyz 
 'x, y, z' 
 '-x, y+1/2, -z+1/2' 
 '-x, -y, -z' 
 'x, -y-1/2, z-1/2' 
 
_cell_length_a    12.5038 
_cell_length_b    10.7240 
_cell_length_c     7.3196 
_cell_angle_alpha  90.000 
_cell_angle_beta  106.476 
_cell_angle_gamma  90.000 
 
_shelx_F_squared_multiplier     1.000 
 
loop_ 
 _refln_index_h 
 _refln_index_k 
 _refln_index_l 
 _refln_F_squared_calc 
 _refln_F_squared_meas 
 _refln_F_squared_sigma 
 _refln_observed_status 
   1   0   0     4552.70     3989.24    131.55 o 
   2   0   0    11055.47    11184.15    257.67 o 
   3   0   0     1488.73     1532.49     51.16 o 
   4   0   0      463.41      393.97     17.01 o 
   5   0   0       22.13       41.67      6.81 o 
   6   0   0     2352.02     2296.96     89.86 o 
   7   0   0     2740.78     2642.89     97.17 o 
   8   0   0     5132.59     5271.85    124.35 o 
   9   0   0     1107.29     1078.45     28.73 o 
  10   0   0     1686.20     1481.36     38.61 o 
  11   0   0      904.11      910.25     42.41 o 
  12   0   0     2582.13     2325.72     70.74 o 
  13   0   0      423.27      477.84     24.45 o 
  14   0   0      294.20      350.62     20.30 o 
   1   1   0      714.15      741.41     11.34 o 
   2   1   0      289.21      346.03      5.65 o 
   3   1   0     7004.38     7291.02    118.92 o 
   4   1   0     1812.75     1864.41     31.54 o 
   5   1   0        0.42       -0.63      0.63 o 
   6   1   0      906.26     1023.63     18.45 o 
   7   1   0     1208.31     1321.09     23.64 o 
   8   1   0      633.74      589.61     11.98 o 
   9   1   0      268.59      226.73      6.18 o 
  10   1   0        3.16        3.14      1.44 o 
  11   1   0      258.98      238.66     11.24 o 
  12   1   0        0.05        6.57      2.31 o 
  13   1   0        0.00        3.18      2.40 o 
  14   1   0        2.32        4.70      3.37 o 
   0   2   0      590.61      672.35     13.43 o 
   1   2   0     8596.58     8895.05    129.52 o 
   2   2   0     7358.29     7693.13    112.36 o 
   3   2   0     4873.21     5048.85     82.90 o 
   4   2   0     4518.37     4661.01     68.60 o 
   5   2   0     6108.91     6310.97    103.84 o 
   6   2   0     1668.98     1518.54     26.53 o 
   7   2   0     4065.85     4233.69     70.82 o 
   8   2   0     3731.57     3842.63     64.83 o 
   9   2   0     2988.25     3023.39     51.93 o 
  10   2   0     1769.14     1707.43     36.10 o 
  11   2   0      756.03      711.05     17.66 o 
  12   2   0      308.50      320.26     13.29 o 
  13   2   0      241.35      246.14     11.47 o 
  14   2   0      257.70      259.50     12.25 o 
   1   3   0      779.25      872.36     12.34 o 
   2   3   0      732.51      764.29     12.13 o 
   3   3   0      706.50      692.95     11.05 o 
   4   3   0      134.34      148.65      3.63 o 
   5   3   0      924.79      940.73     15.05 o 
   6   3   0      421.56      379.93      7.94 o 
   7   3   0       41.15       37.07      2.18 o 
   8   3   0       17.07       14.95      1.69 o 
   9   3   0        4.00        2.87      2.00 o 
  10   3   0      283.62      300.30      9.25 o 
  11   3   0       28.48       35.23     10.73 o 
  12   3   0       68.51       69.53      8.33 o 
  13   3   0        1.16        7.51      3.35 o 
  14   3   0       16.56       29.46      5.28 o 
   0   4   0     5585.11     5815.52    109.98 o 
   1   4   0     1685.65     1640.45     24.77 o 
   2   4   0    10193.74    10372.63    151.17 o 
   3   4   0     3217.79     3253.54     48.49 o 
   4   4   0     5501.55     5803.24     77.91 o 
   5   4   0     4361.48     4497.13     66.62 o 
   6   4   0     2497.77     2511.24     38.15 o 
   7   4   0     1415.10     1314.52     27.62 o 
   8   4   0     2431.07     2394.31     60.03 o 
   9   4   0      281.79      275.62     28.14 o 
  10   4   0     2694.04     2719.77     73.91 o 
  11   4   0      658.05      683.55     37.91 o 
  12   4   0      822.21      869.06     29.97 o 
  13   4   0      586.30      604.87     21.26 o 
  14   4   0      356.81      363.78     15.68 o 
   1   5   0      524.99      485.41      8.43 o 
   2   5   0        2.74       -0.24      0.62 o 
   3   5   0     2188.66     2306.12     35.01 o 
   4   5   0       85.36       93.78      4.00 o 
   5   5   0      119.76      102.31      2.94 o 
   6   5   0      123.60      119.37      4.67 o 
   7   5   0      358.34      334.39      8.06 o 
   8   5   0        0.03        3.80      1.75 o 
   9   5   0       90.60       92.87      9.45 o 
  10   5   0      140.21      156.96      8.63 o 
  11   5   0      119.45      139.22     12.82 o 
  12   5   0        4.98        3.31      3.44 o 
  13   5   0        4.23        2.27      5.44 o 
   0   6   0      337.55      328.43      8.01 o 
   1   6   0     1905.77     1921.40     26.82 o 
   2   6   0     3373.62     3466.52     51.99 o 
   3   6   0     8233.47     8685.71    127.42 o 
   4   6   0     3540.29     3491.13     61.82 o 
   5   6   0     4839.85     4955.27     82.94 o 
   6   6   0     2346.84     2353.83     41.11 o 
   7   6   0     1629.27     1592.36     29.02 o 
   8   6   0        2.66        6.83      1.84 o 
   9   6   0     1634.65     1561.76     43.92 o 
  10   6   0      282.98      297.28     12.76 o 
  11   6   0      648.91      708.87     23.53 o 
  12   6   0      436.88      499.06     18.99 o 
  13   6   0      627.43      688.65     24.21 o 
   1   7   0        0.14       -0.21      0.79 o 
   2   7   0      404.75      407.83     13.48 o 
   3   7   0        2.74        6.45      1.38 o 
   4   7   0       62.31       63.26      3.27 o 
   5   7   0       18.12       20.65      2.46 o 
   6   7   0       94.74       99.44      6.30 o 
   7   7   0       11.96       12.88      2.49 o 
   8   7   0      235.23      210.02      6.51 o 
   9   7   0        0.80        2.20      2.50 o 
  10   7   0       71.53       73.05      7.04 o 
  11   7   0       26.89       32.24      5.79 o 
  12   7   0       12.65       22.83      5.06 o 
   0   8   0      779.09      768.83     21.51 o 
   1   8   0     1350.78     1376.85     25.10 o 
   2   8   0     1806.41     1775.74     32.63 o 
   3   8   0     1262.70     1251.35     23.33 o 
   4   8   0     1925.70     1957.72     35.03 o 
   5   8   0     3791.74     3669.78     62.92 o 
   6   8   0     3162.60     3170.77     55.09 o 
   7   8   0     1280.89     1273.30     24.54 o 
   8   8   0      777.06      778.61     16.64 o 
   9   8   0      170.98      172.86      9.32 o 
  10   8   0      300.40      359.85     18.06 o 
  11   8   0      403.45      440.26     17.63 o 
  12   8   0      513.26      578.97     21.60 o 
   1   9   0        1.34        2.06      1.54 o 
   2   9   0     1561.34     1511.47     32.42 o 
   3   9   0      406.69      368.31     10.71 o 
   4   9   0       55.10       53.40      3.50 o 
   5   9   0      302.11      294.56      8.11 o 
   6   9   0      196.90      192.74      6.46 o 
   7   9   0        1.98        3.29      1.75 o 
   8   9   0        4.53        7.68      2.52 o 
   9   9   0        1.57       -0.70      3.31 o 
  10   9   0        2.35        5.54      3.77 o 
  11   9   0        5.83       12.71      4.04 o 
   0  10   0      669.13      626.42     28.71 o 
   1  10   0     1744.35     1827.72     38.81 o 
   2  10   0      348.49      344.74     10.55 o 
   3  10   0     2179.44     2066.67     43.52 o 
   4  10   0     1491.56     1436.59     31.83 o 
   5  10   0      842.67      805.49     20.03 o 
   6  10   0      491.00      501.74     15.40 o 
   7  10   0      996.93     1002.32     20.88 o 
   8  10   0      640.27      677.83     15.67 o 
   9  10   0      828.86      874.82     49.20 o 
   1  11   0       81.76       90.54      8.27 o 
   2  11   0      232.48      224.89     10.73 o 
   3  11   0       60.10       62.67      4.91 o 
   4  11   0      131.17      112.46      7.67 o 
   5  11   0        5.84        6.24      2.75 o 
   6  11   0       41.59       52.52      4.84 o 
   7  11   0      168.35      173.47      7.73 o 
   8  11   0       24.52       29.82      4.79 o 
   0  12   0     1904.83     1858.26     71.46 o 
   1  12   0     1242.21     1217.47     35.75 o 
   2  12   0     1020.24     1102.76     45.57 o 
   3  12   0      343.22      355.04     21.11 o 
   4  12   0      347.68      340.30     17.29 o 
   5  12   0      229.89      249.39      9.63 o 
   6  12   0      321.08      316.28     11.26 o 
   1  13   0        2.31       -1.83      2.65 o 
   2  13   0        5.79       10.44      3.74 o 
   3  13   0        0.37        6.60      3.37 o 
 -15   1   1      291.11      294.83     13.14 o 
 -14   1   1      595.73      589.15     16.31 o 
 -13   1   1      917.73      917.85     29.29 o 
 -12   1   1     1889.52     1852.78     34.06 o 
 -11   1   1     1492.54     1525.41     28.33 o 
 -10   1   1      738.23      697.80     14.38 o 
  -9   1   1     1797.62     1751.46     72.48 o 
  -8   1   1      718.90      668.07     13.30 o 
  -7   1   1     2790.29     2965.24     59.94 o 
  -6   1   1     1259.30     1155.75     20.65 o 
  -5   1   1     7456.49     7452.83    109.09 o 
  -4   1   1     9419.10     9741.61    129.59 o 
  -3   1   1     8967.92     9151.60    121.71 o 
  -2   1   1    15245.81    15614.35    227.64 o 
  -1   1   1     5653.53     5777.77     94.15 o 
   0   1   1    12430.10    12737.77    363.27 o 
   1   1   1     2231.11     2308.47     38.28 o 
   2   1   1      174.71      145.48      5.10 o 
   3   1   1     5179.02     5246.74     86.15 o 
   4   1   1     7686.25     7712.91    126.30 o 
   5   1   1     5039.42     4747.74     78.64 o 
   6   1   1     9385.71     9775.27    160.30 o 
   7   1   1     3027.02     3013.72     51.24 o 
   8   1   1     2366.50     2463.31     42.66 o 
   9   1   1      469.40      415.96      9.53 o 
  10   1   1      259.58      251.92      8.30 o 
  11   1   1      426.77      449.14     12.64 o 
  12   1   1      716.17      760.04     23.82 o 
  13   1   1      621.48      736.05     32.15 o 
  14   1   1      339.91      440.07     24.74 o 
 -15   2   1       45.98       58.39      7.04 o 
 -14   2   1        0.11        5.84      5.07 o 
 -13   2   1        8.51        2.06      2.12 o 
 -12   2   1       69.36       78.36      5.55 o 
 -11   2   1        0.98        4.72      2.33 o 
 -10   2   1      410.30      400.58      9.44 o 
  -9   2   1      232.34      238.01      6.39 o 
  -8   2   1      142.99      143.36      5.80 o 
  -7   2   1       72.50       78.74      2.89 o 
  -6   2   1     1321.43     1347.03     21.05 o 
  -5   2   1      836.97      857.65     12.45 o 
  -4   2   1     1079.89     1127.56     15.87 o 
  -3   2   1      212.91      208.60      3.62 o 
  -2   2   1      320.70      352.85      6.07 o 
  -1   2   1    11751.30    12435.30    201.87 o 
   0   2   1     1979.65     2034.72     33.91 o 
   1   2   1       75.35       72.92      1.96 o 
   2   2   1      475.31      526.07     11.26 o 
   3   2   1     1212.47     1199.75     20.65 o 
   4   2   1       13.12       14.20      2.21 o 
   5   2   1        6.24        9.79      1.11 o 
   6   2   1      216.61      228.41      5.50 o 
   7   2   1      154.99      141.99      5.30 o 
   8   2   1      163.47      153.22      5.77 o 
   9   2   1        2.06       -0.16      2.47 o 
  10   2   1        2.17        3.33      1.90 o 
  11   2   1       32.06       22.36      3.18 o 
  12   2   1       86.79       94.69      7.43 o 
  13   2   1       27.60       39.47      5.44 o 
  14   2   1       18.90       14.78      5.90 o 
 -15   3   1      415.90      485.45     18.86 o 
 -14   3   1      312.66      283.24     29.41 o 
 -13   3   1      308.26      306.48     13.15 o 
 -12   3   1      641.38      679.28     21.97 o 
 -11   3   1     1304.26     1236.56     27.64 o 
 -10   3   1     1288.94     1272.83     27.90 o 
  -9   3   1     1572.71     1623.88     29.26 o 
  -8   3   1     2794.25     2761.00     47.13 o 
  -7   3   1     2587.10     2507.46     38.20 o 
  -6   3   1     2656.40     2584.45     35.57 o 
  -5   3   1     4254.06     4355.69     58.82 o 
  -4   3   1    13567.66    14371.71    190.79 o 
  -3   3   1     4092.88     4235.79     62.39 o 
  -2   3   1     8150.88     8357.51    121.82 o 
  -1   3   1     5521.81     5629.68     82.50 o 
   0   3   1     1380.08     1375.01     20.86 o 
   1   3   1     5230.86     5521.42     90.52 o 
   2   3   1     2124.10     2065.08     34.85 o 
   3   3   1     5158.45     5265.04     86.86 o 
   4   3   1     4344.61     4502.46     86.42 o 
   5   3   1     3371.57     3264.17     54.63 o 
   6   3   1     1659.78     1549.20     27.10 o 
   7   3   1     2050.50     1872.29    107.04 o 
   8   3   1     3764.60     3688.67     72.73 o 
   9   3   1      556.72      518.95     13.49 o 
  10   3   1     1892.55     1855.15     48.63 o 
  11   3   1      957.78      993.24     29.39 o 
  12   3   1      402.71      425.14     16.15 o 
  13   3   1      258.66      244.79     18.17 o 
  14   3   1      441.33      509.93     19.31 o 
 -14   4   1       58.27       79.20      7.68 o 
 -13   4   1        3.17        3.21      6.17 o 
 -12   4   1        5.41        4.96      4.41 o 
 -11   4   1       37.30       34.39      4.90 o 
 -10   4   1      185.79      179.68      8.85 o 
  -9   4   1      907.53      860.51     48.00 o 
  -8   4   1       34.65       42.85      2.20 o 
  -7   4   1      719.88      721.11     11.21 o 
  -6   4   1      201.55      182.42      3.79 o 
  -5   4   1        2.88       -0.52      0.62 o 
  -4   4   1      601.97      610.63     10.34 o 
  -3   4   1       13.70       22.85      3.00 o 
  -2   4   1     1572.23     1691.00     23.48 o 
  -1   4   1     4512.89     4877.44     65.61 o 
   0   4   1      345.67      383.06      6.63 o 
   1   4   1      138.84      128.38      3.50 o 
   2   4   1     1142.55     1167.60     24.05 o 
   3   4   1        7.84        3.77      1.17 o 
   4   4   1     1613.57     1660.42     28.87 o 
   5   4   1      979.77     1001.29     26.74 o 
   6   4   1        9.79       10.32      1.62 o 
   7   4   1     1077.98     1105.80     30.19 o 
   8   4   1       72.86       75.13      5.89 o 
   9   4   1      173.48      151.37      8.10 o 
  10   4   1       44.26       41.93      5.31 o 
  11   4   1        0.06        8.74      3.15 o 
  12   4   1       88.92      114.07      8.55 o 
  13   4   1        1.24        3.20      3.47 o 
 -14   5   1      432.20      475.15     18.75 o 
 -13   5   1      521.37      606.84     21.48 o 
 -12   5   1      353.65      346.15     14.36 o 
 -11   5   1      230.75      223.12     10.72 o 
 -10   5   1     1895.39     1776.25     59.83 o 
  -9   5   1     2342.70     2266.77     57.94 o 
  -8   5   1      594.54      560.83     14.01 o 
  -7   5   1     3583.38     3726.16     56.13 o 
  -6   5   1     3735.61     3751.89    111.77 o 
  -5   5   1     1925.50     1981.40     30.61 o 
  -4   5   1     1258.42     1257.96     20.00 o 
  -3   5   1     3492.65     3678.15     49.97 o 
  -2   5   1     3537.47     3683.17     50.02 o 
  -1   5   1     2892.92     2940.10     40.16 o 
   0   5   1     3657.18     3680.79     54.62 o 
   1   5   1     5926.98     6097.83     89.75 o 
   2   5   1    10887.72    11632.51    189.81 o 
   3   5   1     5864.27     6072.71    116.20 o 
   4   5   1      754.16      686.00     15.77 o 
   5   5   1     2141.99     2060.48     70.02 o 
   6   5   1     1699.28     1794.80     45.96 o 
   7   5   1      329.15      321.44     12.04 o 
   8   5   1     1093.44     1075.52     30.40 o 
   9   5   1     2556.41     2587.93     74.46 o 
  10   5   1     1231.58     1241.30     35.37 o 
  11   5   1      607.28      610.29     20.92 o 
  12   5   1      222.42      261.46     12.47 o 
  13   5   1      399.24      419.61     23.45 o 
 -13   6   1        0.26        4.90      4.48 o 
 -12   6   1        7.59        0.95      3.15 o 
 -11   6   1      183.71      200.97     12.09 o 
 -10   6   1        1.83        3.10      2.61 o 
  -9   6   1        1.15        9.82      3.07 o 
  -8   6   1      356.75      341.25      9.99 o 
  -7   6   1        9.81       13.48      2.58 o 
  -6   6   1        5.06        5.96      1.37 o 
  -5   6   1      214.54      212.96      4.97 o 
  -4   6   1      122.72      139.17      3.76 o 
  -3   6   1      105.50      102.64      3.23 o 
  -2   6   1      233.84      264.21      4.88 o 
  -1   6   1      172.74      149.92      3.25 o 
   0   6   1       24.61       28.06      1.78 o 
   1   6   1      779.95      842.07     14.05 o 
   2   6   1        1.29        0.88      0.70 o 
   3   6   1       91.60       85.18      3.40 o 
   4   6   1      365.63      355.58      9.74 o 
   5   6   1      123.00       96.64      5.76 o 
   6   6   1        1.92        1.97      2.24 o 
   7   6   1        0.59        2.83      3.28 o 
   8   6   1      260.11      241.77     14.92 o 
   9   6   1      345.97      323.22     13.20 o 
  10   6   1      107.44      105.19     15.92 o 
  11   6   1       16.08       14.23      4.26 o 
  12   6   1        0.49       -1.83      3.33 o 
 -13   7   1      188.31      210.23     11.72 o 
 -12   7   1      433.59      460.93     46.64 o 
 -11   7   1      699.94      698.03     35.74 o 
 -10   7   1      667.58      644.12     33.75 o 
  -9   7   1     1248.05     1297.91     39.50 o 
  -8   7   1     2707.76     2842.83     57.73 o 
  -7   7   1     2916.21     2853.99     49.64 o 
  -6   7   1     2560.79     2507.43     43.78 o 
  -5   7   1     1031.85     1007.99     43.21 o 
  -4   7   1       78.71       72.59      3.27 o 
  -3   7   1      157.69      164.01      6.06 o 
  -2   7   1     1104.41     1059.72     32.02 o 
  -1   7   1     2789.74     2840.71     75.42 o 
   0   7   1     7325.16     7455.39    122.68 o 
   1   7   1     8115.18     8414.76    138.28 o 
   2   7   1     6139.50     6227.06    123.33 o 
   3   7   1     2086.33     2116.14     37.28 o 
   4   7   1     1635.78     1619.37     44.05 o 
   5   7   1      412.27      419.75      9.94 o 
   6   7   1      495.40      471.09     11.00 o 
   7   7   1      800.15      784.56     19.16 o 
   8   7   1      412.54      406.68     12.59 o 
   9   7   1      885.61      861.29     22.01 o 
  10   7   1      821.24      825.18     26.31 o 
  11   7   1      815.65      806.13     26.35 o 
  12   7   1      559.07      524.66     20.01 o 
 -12   8   1       14.97       11.16      5.04 o 
 -11   8   1        3.90       -0.90      3.20 o 
 -10   8   1       43.98       35.33      5.88 o 
  -9   8   1        7.59        7.58      3.17 o 
  -8   8   1       52.51       63.23      4.65 o 
  -7   8   1      107.79      101.99      5.48 o 
  -6   8   1       61.85       59.32      3.54 o 
  -5   8   1       73.80       65.68      3.57 o 
  -4   8   1        5.67        8.70      1.70 o 
  -3   8   1        2.92        5.03      1.20 o 
  -2   8   1      823.79      787.92     15.61 o 
  -1   8   1       93.58       84.98      3.64 o 
   0   8   1      842.94      797.32     15.69 o 
   1   8   1        1.06        1.78      1.10 o 
   2   8   1       19.49       23.54      2.28 o 
   3   8   1      247.77      225.60      6.50 o 
   4   8   1      652.47      614.70     13.32 o 
   5   8   1      216.84      212.71      7.15 o 
   6   8   1       47.77       45.74      3.51 o 
   7   8   1       86.39       85.90      4.66 o 
   8   8   1       48.19       50.33      4.56 o 
   9   8   1       28.56       34.55      4.07 o 
  10   8   1        5.93       14.39      4.12 o 
  11   8   1        7.53        7.32      3.89 o 
 -11   9   1      286.00      319.35     18.22 o 
 -10   9   1      465.87      452.41     17.41 o 
  -9   9   1      516.71      539.89     19.17 o 
  -8   9   1     1442.61     1497.67     33.32 o 
  -7   9   1      947.62      983.29     19.98 o 
  -6   9   1     1775.75     1770.10     32.62 o 
  -5   9   1     1934.00     1878.47     34.18 o 
  -4   9   1     1046.67     1041.67     23.79 o 
  -3   9   1     1194.53     1197.65     26.57 o 
  -2   9   1     1698.24     1592.12     55.81 o 
  -1   9   1     1595.71     1633.19     29.71 o 
   0   9   1      911.92      865.50     20.22 o 
   1   9   1     2417.17     2414.15     89.75 o 
   2   9   1     1018.71      975.98     22.55 o 
   3   9   1     1231.71     1153.26     22.35 o 
   4   9   1      618.98      649.35     14.24 o 
   5   9   1     1305.35     1241.58     24.23 o 
   6   9   1      563.61      550.87     12.97 o 
   7   9   1     1022.82     1002.34     20.73 o 
   8   9   1      763.36      740.39     19.30 o 
   9   9   1      806.69      830.95     26.62 o 
  10   9   1      664.67      739.97     25.05 o 
 -10  10   1       99.99      118.74      9.20 o 
  -9  10   1       99.36      122.73     17.36 o 
  -8  10   1       45.56       48.95      4.57 o 
  -7  10   1        0.37       -0.84      1.90 o 
  -6  10   1      103.83      107.42      6.05 o 
  -5  10   1        0.14        3.16      1.89 o 
  -4  10   1      171.23      166.01      6.93 o 
  -3  10   1       15.77       13.50      2.55 o 
  -2  10   1       32.47       41.10      4.95 o 
  -1  10   1      428.00      431.09     15.46 o 
   0  10   1       26.14       22.73      2.90 o 
   1  10   1       37.12       32.49      3.43 o 
   2  10   1        1.95        2.41      1.79 o 
   3  10   1       20.90       27.81      3.39 o 
   4  10   1      398.31      354.74     13.21 o 
   5  10   1        2.64        2.98      1.97 o 
   6  10   1       48.23       57.76      4.17 o 
   7  10   1       93.80      101.66      5.44 o 
   8  10   1       85.11       72.79      5.73 o 
   9  10   1        0.12        3.61      6.65 o 
  -8  11   1      410.04      455.36     17.24 o 
  -7  11   1      274.64      283.89     10.22 o 
  -6  11   1      327.97      359.28     27.85 o 
  -5  11   1      312.51      328.21     10.84 o 
  -4  11   1     1281.91     1283.94     29.38 o 
  -3  11   1     1511.12     1463.44     40.56 o 
  -2  11   1      556.17      541.79     24.75 o 
  -1  11   1     1299.54     1307.07     49.03 o 
   0  11   1     1371.82     1351.19     37.97 o 
   1  11   1      341.37      309.43     10.25 o 
   2  11   1      967.59      957.43     23.26 o 
   3  11   1     1172.20     1141.85     26.91 o 
   4  11   1     1328.91     1294.79     29.98 o 
   5  11   1      732.88      746.99     20.17 o 
   6  11   1      535.06      533.99     17.93 o 
   7  11   1      465.44      486.25     14.78 o 
  -6  12   1       52.48       65.72      5.57 o 
  -5  12   1       12.34       13.84      4.07 o 
  -4  12   1       20.62       22.54      4.32 o 
  -3  12   1       59.24       65.39      6.84 o 
  -2  12   1      103.73       96.49      8.06 o 
  -1  12   1       68.56       76.49     24.15 o 
   0  12   1       58.92       61.91      6.63 o 
   1  12   1       42.08       42.39      9.94 o 
   2  12   1       96.11       87.99      7.82 o 
   3  12   1       67.37       73.53      5.68 o 
   4  12   1       73.90       88.70      6.26 o 
   5  12   1       90.26      105.31      8.50 o 
  -3  13   1     1325.73     1408.56     40.98 o 
  -2  13   1      858.40      824.09     60.94 o 
  -1  13   1      577.47      622.98     22.31 o 
   0  13   1      217.60      198.09     10.86 o 
   1  13   1       81.68       76.73      7.86 o 
   2  13   1      152.55      162.78     10.89 o 
 -15   0   2      179.05      217.36     15.50 o 
 -14   0   2      429.85      473.69     16.91 o 
 -13   0   2      946.36      941.08     27.54 o 
 -12   0   2     1414.60     1332.84     36.14 o 
 -11   0   2      529.87      505.08     16.36 o 
 -10   0   2      633.79      584.00     17.79 o 
  -9   0   2     1856.49     1689.66    169.12 o 
  -8   0   2     4852.77     4733.11    189.27 o 
  -7   0   2    13171.23    13637.64    315.57 o 
  -6   0   2     4339.67     4312.30    101.80 o 
  -5   0   2     5596.24     5376.84    125.78 o 
  -4   0   2     2645.71     2524.86     60.17 o 
  -3   0   2     1571.57     1657.13     56.81 o 
  -2   0   2     2895.55     3287.50    109.10 o 
   0   0   2     9787.66    10082.84    327.77 o 
   1   0   2    15131.49    15098.72    347.54 o 
   2   0   2     7985.76     8094.98    187.41 o 
   3   0   2    14584.39    15376.86    354.47 o 
   4   0   2    11428.95    12427.24    287.17 o 
   5   0   2      914.09      909.84     23.81 o 
   6   0   2     3910.92     4236.32    115.88 o 
   7   0   2      723.71      700.47     20.38 o 
   8   0   2      306.72      302.93     10.75 o 
   9   0   2      129.40      116.42      6.47 o 
  10   0   2      164.05      197.06     13.26 o 
  11   0   2     1675.97     1803.71     68.14 o 
  12   0   2      806.89      814.63     36.07 o 
  13   0   2      600.45      543.79     27.72 o 
 -15   1   2        1.15        7.20      2.72 o 
 -14   1   2        0.91        2.79      2.46 o 
 -13   1   2       39.87       38.03      3.49 o 
 -12   1   2      149.90      135.83      5.29 o 
 -11   1   2      209.08      198.23      6.21 o 
 -10   1   2       71.83       69.82      3.73 o 
  -9   1   2       80.55       76.04      4.42 o 
  -8   1   2       62.59       63.62      3.16 o 
  -7   1   2      275.59      304.42      7.14 o 
  -6   1   2        0.03        0.46      1.03 o 
  -5   1   2      551.70      551.29      9.33 o 
  -4   1   2      532.21      521.81     10.05 o 
  -3   1   2        0.31       -0.62      0.62 o 
  -2   1   2      175.91      201.37      6.42 o 
  -1   1   2     7096.65     7560.57    174.57 o 
   0   1   2    21459.99    22418.20    515.20 o 
   1   1   2     3455.67     3719.75     71.07 o 
   2   1   2      701.41      763.75     13.82 o 
   3   1   2       77.02       68.67      2.46 o 
   4   1   2      173.27      174.73      5.91 o 
   5   1   2     2642.89     2916.63     49.38 o 
   6   1   2      406.69      380.42      8.35 o 
   7   1   2       73.36       76.50      3.71 o 
   8   1   2      166.58      170.16      6.87 o 
   9   1   2       53.35       52.73      4.10 o 
  10   1   2        5.97        4.37      2.24 o 
  11   1   2       61.22       69.53      6.54 o 
  12   1   2       57.33       48.46      6.36 o 
  13   1   2       13.83       13.46      6.46 o 
 -15   2   2      533.68      542.37     19.69 o 
 -14   2   2      566.60      560.46     15.76 o 
 -13   2   2      892.42      889.64     27.06 o 
 -12   2   2      177.23      199.44      6.64 o 
 -11   2   2     1543.53     1452.68     27.25 o 
 -10   2   2      236.01      219.94      6.36 o 
  -9   2   2     2615.54     2583.79     44.96 o 
  -8   2   2     1879.59     1771.77     61.77 o 
  -7   2   2     1539.07     1478.66     26.01 o 
  -6   2   2     5297.23     5300.31     71.35 o 
  -5   2   2     7467.77     7709.53    103.02 o 
  -4   2   2     5751.12     5926.03     97.33 o 
  -3   2   2    11059.88    11502.82    187.32 o 
  -2   2   2     3078.02     3161.28     52.48 o 
  -1   2   2     8045.94     8420.98    194.13 o 
   0   2   2       44.03       29.22      2.71 o 
   1   2   2     9326.50     9604.19    221.05 o 
   2   2   2     4407.91     4346.73     71.88 o 
   3   2   2     5365.96     5375.66     88.66 o 
   4   2   2     3701.66     3762.02     80.18 o 
   5   2   2     2269.25     2217.86     37.98 o 
   6   2   2      275.17      245.53     14.64 o 
   7   2   2     1723.65     1709.48     35.51 o 
   8   2   2      791.10      782.02     18.44 o 
   9   2   2     1960.99     1944.33     44.80 o 
  10   2   2     1329.34     1384.51     30.65 o 
  11   2   2      936.06      973.85     28.77 o 
  12   2   2      450.39      499.60     26.22 o 
  13   2   2      288.44      263.59     18.21 o 
 -15   3   2        7.22       20.90      4.71 o 
 -14   3   2        1.53        1.95      3.29 o 
 -13   3   2       58.93       57.08      7.44 o 
 -12   3   2       50.59       49.58      4.37 o 
 -11   3   2       28.28       24.44      2.64 o 
 -10   3   2      196.90      193.11      8.23 o 
  -9   3   2      360.41      326.19      8.07 o 
  -8   3   2      117.09      105.20      3.88 o 
  -7   3   2      910.68      949.63     14.15 o 
  -6   3   2      170.54      164.02      3.47 o 
  -5   3   2      196.11      186.33      4.06 o 
  -4   3   2      350.78      332.53      6.23 o 
  -3   3   2      580.30      591.05     11.17 o 
  -2   3   2      166.16      173.19      4.19 o 
  -1   3   2      512.19      531.45     11.67 o 
   0   3   2      151.53      156.23      3.91 o 
   1   3   2     2719.46     2769.16     53.48 o 
   2   3   2      428.36      417.07      8.07 o 
   3   3   2       69.20       56.20      4.34 o 
   4   3   2      213.43      180.99      7.05 o 
   5   3   2      387.94      366.29      9.50 o 
   6   3   2       60.92       56.09      3.59 o 
   7   3   2        0.10        2.72      1.57 o 
   8   3   2       94.70       84.70      5.67 o 
   9   3   2      269.44      266.07     23.92 o 
  10   3   2        1.77        4.91      2.75 o 
  11   3   2        0.46        0.61      2.75 o 
  12   3   2       12.94       23.07      4.64 o 
  13   3   2       40.97       57.79     10.01 o 
 -14   4   2      282.72      305.29     23.98 o 
 -13   4   2      244.49      255.90     12.03 o 
 -12   4   2      877.42      819.24     25.56 o 
 -11   4   2     1154.37     1025.09     29.87 o 
 -10   4   2     1424.92     1335.43     29.30 o 
  -9   4   2     1949.11     1963.55     35.03 o 
  -8   4   2     1603.13     1594.53     28.65 o 
  -7   4   2     1809.96     1778.91     25.25 o 
  -6   4   2     3488.51     3703.41     55.46 o 
  -5   4   2     1222.10     1165.28     18.61 o 
  -4   4   2     5694.94     6214.62     91.50 o 
  -3   4   2     3623.35     3725.68     55.49 o 
  -2   4   2     6015.77     6175.83    101.55 o 
  -1   4   2     3199.13     3366.39     50.22 o 
   0   4   2     4344.62     4562.37     75.60 o 
   1   4   2     4369.97     4514.91     74.78 o 
   2   4   2     1948.71     1890.37     32.70 o 
   3   4   2     3541.80     3662.72     71.03 o 
   4   4   2     2032.09     1958.29     39.40 o 
   5   4   2     1888.63     1780.29     44.45 o 
   6   4   2     3039.87     2961.49     72.76 o 
   7   4   2      914.09      875.94     27.29 o 
   8   4   2     1448.05     1355.15     36.84 o 
   9   4   2      879.85      863.77     25.96 o 
  10   4   2      406.01      382.72     14.75 o 
  11   4   2      519.60      536.13     19.04 o 
  12   4   2      348.43      382.97     19.03 o 
 -14   5   2       18.68       16.96      4.62 o 
 -13   5   2       28.38       27.68      5.27 o 
 -12   5   2        0.01        2.31      3.14 o 
 -11   5   2        6.42       11.10      3.38 o 
 -10   5   2      460.90      439.47     21.51 o 
  -9   5   2        2.41       12.03     10.73 o 
  -8   5   2      322.66      327.93      9.41 o 
  -7   5   2       94.48       95.98      3.11 o 
  -6   5   2       71.09       70.41      2.69 o 
  -5   5   2      751.28      791.82     13.45 o 
  -4   5   2        9.21       22.84      1.62 o 
  -3   5   2      827.08      863.31     14.33 o 
  -2   5   2       42.00       39.61      1.73 o 
  -1   5   2        0.35        1.60      0.93 o 
   0   5   2      567.98      525.65     10.43 o 
   1   5   2      129.96      129.08      3.66 o 
   2   5   2      112.51      112.13      3.39 o 
   3   5   2      199.87      192.53      5.29 o 
   4   5   2      166.90      143.22      6.79 o 
   5   5   2      172.72      155.77      7.49 o 
   6   5   2       33.49       39.01      4.54 o 
   7   5   2      365.06      364.82     13.50 o 
   8   5   2      839.11      858.91     49.82 o 
   9   5   2       52.26       57.17     10.31 o 
  10   5   2      140.97      146.78      9.41 o 
  11   5   2        0.50        5.33      3.22 o 
  12   5   2        0.44        2.36      3.54 o 
 -13   6   2      478.92      483.74     39.50 o 
 -12   6   2      587.80      556.28     21.11 o 
 -11   6   2     1188.98     1195.82     34.65 o 
 -10   6   2     2353.80     2319.65     60.02 o 
  -9   6   2     1455.71     1365.71     37.39 o 
  -8   6   2      695.67      704.19     21.38 o 
  -7   6   2      780.18      760.61     13.46 o 
  -6   6   2      642.73      649.10     11.72 o 
  -5   6   2      500.91      502.04      9.45 o 
  -4   6   2     1391.96     1455.64     23.28 o 
  -3   6   2     7775.36     8301.32    111.41 o 
  -2   6   2     4373.65     4486.70     61.03 o 
  -1   6   2     5762.61     5915.17     79.85 o 
   0   6   2     2535.96     2577.04     43.95 o 
   1   6   2     1301.63     1301.76     27.54 o 
   2   6   2     2095.13     2091.13     65.05 o 
   3   6   2      471.77      448.54     15.77 o 
   4   6   2     1204.64     1111.09     24.54 o 
   5   6   2     2103.98     2024.83     51.60 o 
   6   6   2     2973.80     2780.51     92.15 o 
   7   6   2     1422.96     1384.38     37.82 o 
   8   6   2     1407.52     1389.63     38.43 o 
   9   6   2     1258.73     1169.86     33.89 o 
  10   6   2      302.87      292.39     13.01 o 
  11   6   2      122.65      116.63     11.46 o 
  12   6   2       97.98      115.06      9.40 o 
 -13   7   2        5.31        8.44      3.91 o 
 -12   7   2        0.84        3.70      3.34 o 
 -11   7   2       10.67        7.23      3.33 o 
 -10   7   2      103.82      108.28      9.29 o 
  -9   7   2      268.98      275.91     11.77 o 
  -8   7   2      236.78      232.15     10.14 o 
  -7   7   2       19.86       23.58      2.41 o 
  -6   7   2       32.52       32.20      2.52 o 
  -5   7   2       62.91       58.51      2.79 o 
  -4   7   2       18.07       24.67      1.95 o 
  -3   7   2       69.53       73.13      3.60 o 
  -2   7   2      324.85      327.96      6.68 o 
  -1   7   2       59.25       61.93      2.63 o 
   0   7   2        5.78        8.09      1.48 o 
   1   7   2       56.14       57.72      3.21 o 
   2   7   2      233.54      238.68      7.61 o 
   3   7   2      117.37      118.56     10.16 o 
   4   7   2       28.33       31.67      3.60 o 
   5   7   2        4.86        4.21      2.72 o 
   6   7   2        4.68        3.65      2.74 o 
   7   7   2       28.43       31.40      4.87 o 
   8   7   2      271.00      249.56     11.34 o 
   9   7   2        5.00        4.83      4.54 o 
  10   7   2        0.94        3.27      3.90 o 
  11   7   2       19.67       18.93      7.31 o 
 -12   8   2      611.56      627.28     22.49 o 
 -11   8   2      535.64      571.57     26.61 o 
 -10   8   2      781.64      826.53     38.35 o 
  -9   8   2      278.40      286.42     18.11 o 
  -8   8   2     1022.74     1042.89     30.07 o 
  -7   8   2      761.48      752.69     15.73 o 
  -6   8   2     1536.50     1498.47     27.76 o 
  -5   8   2     1190.38     1169.99     22.23 o 
  -4   8   2     1454.70     1463.64     23.95 o 
  -3   8   2      993.75      925.29     18.06 o 
  -2   8   2     6768.82     6888.88    114.31 o 
  -1   8   2     2224.62     2240.05     45.82 o 
   0   8   2     2657.87     2685.43     46.72 o 
   1   8   2     1896.04     1890.38     33.99 o 
   2   8   2      316.54      300.34     14.16 o 
   3   8   2        2.26       10.36      3.50 o 
   4   8   2      703.04      629.18     13.93 o 
   5   8   2     1310.96     1215.79     27.54 o 
   6   8   2     2059.24     2036.83     53.27 o 
   7   8   2     1592.75     1479.29     94.32 o 
   8   8   2     1092.08     1049.00     43.57 o 
   9   8   2      224.63      221.51     11.48 o 
  10   8   2      411.12      426.86     17.33 o 
 -11   9   2        6.18       12.99      4.05 o 
 -10   9   2       12.52       22.35      7.51 o 
  -9   9   2       78.01       84.07      7.21 o 
  -8   9   2      114.46      118.03      7.89 o 
  -7   9   2      187.37      189.96      6.35 o 
  -6   9   2       33.39       41.62      3.31 o 
  -5   9   2      642.17      643.92     17.77 o 
  -4   9   2      389.64      351.57     10.39 o 
  -3   9   2       81.25       79.35      3.88 o 
  -2   9   2       43.87       42.91      3.71 o 
  -1   9   2      289.82      280.05     18.05 o 
   0   9   2      351.11      350.91     10.55 o 
   1   9   2      276.32      271.38      9.01 o 
   2   9   2       77.92       63.83      4.79 o 
   3   9   2       48.61       43.03      4.03 o 
   4   9   2        2.54        2.86      1.72 o 
   5   9   2       10.46       11.97      3.11 o 
   6   9   2      136.27      119.52      6.55 o 
   7   9   2        0.01        2.12      2.14 o 
   8   9   2        0.67        3.28      2.34 o 
   9   9   2      120.76      140.58      7.56 o 
 -10  10   2      440.59      503.98     18.95 o 
  -9  10   2      455.65      497.53     18.24 o 
  -8  10   2      730.07      763.37     34.83 o 
  -7  10   2      382.81      381.50     11.75 o 
  -6  10   2      541.08      534.90     14.72 o 
  -5  10   2      917.95      947.26     22.57 o 
  -4  10   2     2056.91     2069.33     43.59 o 
  -3  10   2     1325.13     1323.56     56.26 o 
  -2  10   2      851.56      826.84     20.04 o 
  -1  10   2     1001.92      984.07     23.21 o 
   0  10   2     1335.54     1344.81     30.20 o 
   1  10   2      404.17      370.93     11.75 o 
   2  10   2      961.48      969.12     23.32 o 
   3  10   2     1619.96     1497.91     33.46 o 
   4  10   2      731.19      739.10     19.14 o 
   5  10   2      476.37      465.64     11.87 o 
   6  10   2      254.35      252.50      8.12 o 
   7  10   2      529.22      513.30     18.28 o 
   8  10   2      522.03      502.33     16.37 o 
  -8  11   2       14.20       11.06      5.07 o 
  -7  11   2        2.80        5.53      2.36 o 
  -6  11   2       41.00       52.03      5.29 o 
  -5  11   2       44.95       49.42      5.68 o 
  -4  11   2       68.67       92.78      7.47 o 
  -3  11   2      141.14      130.83      8.56 o 
  -2  11   2       14.19       19.47      3.71 o 
  -1  11   2       46.17       47.29      5.50 o 
   0  11   2      389.85      385.23     12.04 o 
   1  11   2       48.30       51.02      4.74 o 
   2  11   2      268.43      262.14      9.64 o 
   3  11   2       25.16       26.66      3.66 o 
   4  11   2       59.65       68.12      5.43 o 
   5  11   2      148.16      126.67      7.33 o 
   6  11   2       25.09       36.75      4.39 o 
  -6  12   2      808.87      810.03     26.01 o 
  -5  12   2      891.39      942.22     48.41 o 
  -4  12   2      484.90      523.38     19.13 o 
  -3  12   2      291.00      283.60     31.15 o 
  -2  12   2      177.31      196.92     10.46 o 
  -1  12   2      201.30      198.25     11.73 o 
   0  12   2      680.76      693.06     23.39 o 
   1  12   2      622.83      599.78     16.92 o 
   2  12   2     1438.21     1398.97     32.56 o 
   3  12   2     1114.27     1157.84     28.17 o 
   4  12   2      774.13      800.24     21.36 o 
  -2  13   2        1.58        1.21      6.51 o 
  -1  13   2       13.05       15.80     10.68 o 
   0  13   2        6.56        8.74      6.17 o 
 -15   1   3      200.58      212.71     13.10 o 
 -14   1   3      247.27      258.09      8.23 o 
 -13   1   3      934.98      861.27     18.40 o 
 -12   1   3      892.05      812.97     21.16 o 
 -11   1   3      721.71      656.39     14.36 o 
 -10   1   3     2369.19     2276.21     40.55 o 
  -9   1   3     2263.31     2247.16     39.78 o 
  -8   1   3     3581.98     3642.26     62.07 o 
  -7   1   3     2277.83     2300.22     40.09 o 
  -6   1   3     1607.38     1612.91     28.68 o 
  -5   1   3     1484.78     1480.04     30.35 o 
  -4   1   3     1059.28      999.39     21.10 o 
  -3   1   3     2786.93     2961.48     86.07 o 
  -2   1   3     2140.54     2040.25     49.21 o 
  -1   1   3    19072.38    20190.61    463.21 o 
   0   1   3     6935.54     6932.81    160.69 o 
   1   1   3     3421.96     3448.93     66.66 o 
   2   1   3     3050.58     3106.89     52.37 o 
   3   1   3      669.32      671.78     12.97 o 
   4   1   3      481.24      466.37      9.79 o 
   5   1   3     1440.97     1430.86     33.18 o 
   6   1   3     1400.34     1406.62     25.60 o 
   7   1   3     2878.52     2699.99    115.99 o 
   8   1   3     1639.37     1623.72     34.60 o 
   9   1   3     1098.60     1121.72     27.28 o 
  10   1   3      455.91      464.40     16.62 o 
  11   1   3      498.77      477.91     17.30 o 
  12   1   3      164.60      165.90     13.68 o 
 -15   2   3        9.48       11.89      5.09 o 
 -14   2   3        4.63       10.56      2.92 o 
 -13   2   3       35.69       34.25      4.48 o 
 -12   2   3      137.09      117.36      6.11 o 
 -11   2   3      200.58      191.55      6.26 o 
 -10   2   3       25.27       22.54      2.45 o 
  -9   2   3       12.25       14.18      1.93 o 
  -8   2   3      537.97      563.96     12.04 o 
  -7   2   3      107.73       83.43      5.02 o 
  -6   2   3      709.05      716.06     16.31 o 
  -5   2   3      242.44      275.79      9.67 o 
  -4   2   3       66.18       68.04      3.17 o 
  -3   2   3      613.99      590.03     17.36 o 
  -2   2   3        0.25       -0.67      1.53 o 
  -1   2   3       45.01       44.03      2.97 o 
   0   2   3        4.26        9.89      1.38 o 
   1   2   3        0.57        0.08      1.54 o 
   2   2   3      436.48      405.44      8.99 o 
   3   2   3      186.46      189.95      4.92 o 
   4   2   3       64.95       64.31      3.41 o 
   5   2   3        1.90        4.60      1.47 o 
   6   2   3      226.51      208.90     10.52 o 
   7   2   3      306.53      301.26      9.11 o 
   8   2   3        7.76       10.37      2.31 o 
   9   2   3        0.43        0.84      1.90 o 
  10   2   3      200.59      210.50     28.31 o 
  11   2   3       95.16       93.82     11.44 o 
  12   2   3       19.98       41.64      8.28 o 
 -15   3   3      471.53      475.07     18.45 o 
 -14   3   3      338.15      328.19     25.21 o 
 -13   3   3      366.47      352.58     14.33 o 
 -12   3   3      532.27      526.64     12.47 o 
 -11   3   3     1781.34     1675.07     31.15 o 
 -10   3   3      410.97      406.74      9.89 o 
  -9   3   3     1640.44     1569.81     35.14 o 
  -8   3   3     2320.95     2327.12     40.82 o 
  -7   3   3      489.22      468.98     11.92 o 
  -6   3   3     1907.32     1879.59     32.71 o 
  -5   3   3     4174.41     4580.38     88.47 o 
  -4   3   3     2984.42     3031.52     59.27 o 
  -3   3   3     5777.14     6207.64    118.38 o 
  -2   3   3     5854.21     6115.85    142.59 o 
  -1   3   3     2239.45     2308.64     66.31 o 
   0   3   3     5286.16     5382.33    102.92 o 
   1   3   3     3488.47     3439.25     66.70 o 
   2   3   3     1899.52     1916.23     34.77 o 
   3   3   3     2923.34     3051.46     69.40 o 
   4   3   3     1983.47     1991.04     49.28 o 
   5   3   3      767.17      786.37     18.15 o 
   6   3   3      342.50      310.52     10.22 o 
   7   3   3     2182.75     2149.45     44.39 o 
   8   3   3      305.75      282.71     11.49 o 
   9   3   3     1031.36     1029.42     29.89 o 
  10   3   3      723.50      756.03     23.97 o 
  11   3   3      357.02      342.19     14.17 o 
  12   3   3      265.98      286.99     19.33 o 
 -14   4   3        2.54       10.08      3.69 o 
 -13   4   3        2.44        6.70      3.22 o 
 -12   4   3       12.38       10.75      4.50 o 
 -11   4   3      366.24      353.84     10.97 o 
 -10   4   3       22.59       17.19      2.28 o 
  -9   4   3       79.53       76.49      6.89 o 
  -8   4   3        2.35        5.00      1.71 o 
  -7   4   3       15.64       14.15      1.70 o 
  -6   4   3      124.22      116.94      3.36 o 
  -5   4   3       43.82       49.80      2.24 o 
  -4   4   3     1339.54     1365.73     24.42 o 
  -3   4   3      691.30      661.69     12.88 o 
  -2   4   3        3.64        3.75      1.17 o 
  -1   4   3      193.01      195.44      5.82 o 
   0   4   3      934.41      981.12     20.84 o 
   1   4   3       37.36       22.38      4.54 o 
   2   4   3     1950.01     1974.43     46.77 o 
   3   4   3      539.16      482.28     27.28 o 
   4   4   3      133.39      142.58      5.33 o 
   5   4   3      331.21      315.40     10.50 o 
   6   4   3        9.20        7.39      2.66 o 
   7   4   3      139.98      115.86     14.68 o 
   8   4   3      135.08      110.15      7.51 o 
   9   4   3       52.76       62.73      6.20 o 
  10   4   3      131.36      146.72      9.21 o 
  11   4   3        6.35        5.70      3.51 o 
 -14   5   3      567.18      600.14     21.85 o 
 -13   5   3      549.92      593.35     21.13 o 
 -12   5   3      493.19      499.06     19.29 o 
 -11   5   3      857.48      799.66     25.22 o 
 -10   5   3     1744.05     1709.70     36.71 o 
  -9   5   3      535.42      517.54     13.66 o 
  -8   5   3      534.42      520.48     16.56 o 
  -7   5   3     1796.55     1823.43     32.45 o 
  -6   5   3     3052.48     3143.42     47.78 o 
  -5   5   3     2000.75     2005.58     31.33 o 
  -4   5   3     3440.84     3639.33     54.87 o 
  -3   5   3     5044.39     5179.64     86.21 o 
  -2   5   3     1533.07     1575.25     27.96 o 
  -1   5   3      474.79      479.14     10.12 o 
   0   5   3      375.77      352.40      9.61 o 
   1   5   3     2069.68     2146.08     53.52 o 
   2   5   3     3843.54     3793.68     74.12 o 
   3   5   3     2545.02     2490.19     62.03 o 
   4   5   3     2695.91     2620.94     65.35 o 
   5   5   3     2393.48     2291.85     58.08 o 
   6   5   3     1358.32     1350.21     36.78 o 
   7   5   3       76.81       84.62      7.63 o 
   8   5   3      466.56      423.14     27.03 o 
   9   5   3      882.47      840.90     26.17 o 
  10   5   3      282.82      313.08     13.67 o 
  11   5   3      250.84      288.47     19.38 o 
 -13   6   3       37.48       49.49      6.50 o 
 -12   6   3        1.15        4.07      2.97 o 
 -11   6   3       40.03       43.93      5.55 o 
 -10   6   3       75.25       73.15      6.57 o 
  -9   6   3      140.92      131.79      7.48 o 
  -8   6   3      114.12      115.05      5.47 o 
  -7   6   3       30.87       35.40      2.35 o 
  -6   6   3        0.15        1.83      1.02 o 
  -5   6   3        5.67        7.82      1.79 o 
  -4   6   3        0.29        3.86      1.44 o 
  -3   6   3      572.72      581.02      9.74 o 
  -2   6   3       40.90       50.60      2.81 o 
  -1   6   3      305.16      306.95     13.03 o 
   0   6   3      271.93      266.03      8.13 o 
   1   6   3      412.12      417.25     11.30 o 
   2   6   3      432.64      403.03     13.73 o 
   3   6   3       35.65       41.77      4.53 o 
   4   6   3       28.45       27.49      4.01 o 
   5   6   3       29.57       26.68      4.07 o 
   6   6   3      186.94      162.14     11.56 o 
   7   6   3        0.62        1.64      2.43 o 
   8   6   3       42.08       51.24      5.87 o 
   9   6   3       16.87       20.37      4.40 o 
  10   6   3        5.30        5.94      3.67 o 
  11   6   3        0.14        2.15      3.78 o 
 -13   7   3      409.63      436.54     17.72 o 
 -12   7   3      417.25      440.57     17.29 o 
 -11   7   3      341.82      364.44     14.79 o 
 -10   7   3      291.81      281.33     12.24 o 
  -9   7   3      296.72      286.38     11.89 o 
  -8   7   3     1266.87     1250.93     34.45 o 
  -7   7   3     2573.71     2571.55     40.18 o 
  -6   7   3     2971.81     3036.84     46.87 o 
  -5   7   3     2854.71     2886.43     44.59 o 
  -4   7   3     2031.46     2035.06     34.25 o 
  -3   7   3     1335.71     1322.97     19.78 o 
  -2   7   3      328.53      316.78      6.92 o 
  -1   7   3      454.21      467.26     12.23 o 
   0   7   3      454.10      473.74     15.65 o 
   1   7   3      921.14      915.16     21.20 o 
   2   7   3     1722.21     1680.52     35.85 o 
   3   7   3     1924.99     1884.28     85.86 o 
   4   7   3     3335.29     3165.53     95.74 o 
   5   7   3     2226.30     2102.33     54.47 o 
   6   7   3     1378.79     1294.14     46.03 o 
   7   7   3      371.10      346.05     13.97 o 
   8   7   3      216.78      198.06     10.37 o 
   9   7   3       10.74       11.10      4.16 o 
  10   7   3      189.26      212.64     11.65 o 
 -12   8   3        0.03        4.12      3.49 o 
 -11   8   3       16.81       22.34      5.59 o 
 -10   8   3        1.73        6.11      5.90 o 
  -9   8   3       35.73       25.91      4.19 o 
  -8   8   3        3.68        4.52      2.63 o 
  -7   8   3       36.07       33.47      3.45 o 
  -6   8   3       71.74       72.82      3.51 o 
  -5   8   3       42.66       45.00      2.86 o 
  -4   8   3      225.22      210.31      6.32 o 
  -3   8   3      261.87      246.40      8.66 o 
  -2   8   3      235.18      226.68      7.85 o 
  -1   8   3       25.80       29.63      2.70 o 
   0   8   3       62.13       63.75      6.96 o 
   1   8   3      363.42      350.14     10.53 o 
   2   8   3      579.48      538.44     31.22 o 
   3   8   3        8.23       10.04      2.81 o 
   4   8   3       14.80        8.17      3.01 o 
   5   8   3      281.00      241.30     11.08 o 
   6   8   3       64.53       77.43      6.96 o 
   7   8   3       81.47       83.18     12.17 o 
   8   8   3       43.98       44.15      6.14 o 
   9   8   3        3.32        4.87      3.64 o 
 -11   9   3      332.69      367.58     15.49 o 
 -10   9   3      258.29      263.68     19.69 o 
  -9   9   3      496.39      479.16     17.40 o 
  -8   9   3      275.80      272.78     11.66 o 
  -7   9   3      632.89      653.54     16.85 o 
  -6   9   3     1155.47     1129.84     35.13 o 
  -5   9   3     1036.78     1108.74     33.58 o 
  -4   9   3     1582.06     1606.40     29.81 o 
  -3   9   3      762.37      744.71     19.44 o 
  -2   9   3     2299.84     2316.06     55.94 o 
  -1   9   3      647.64      580.40     15.41 o 
   0   9   3     1070.70     1048.41     33.32 o 
   1   9   3     1147.94     1079.07     25.22 o 
   2   9   3      971.30      891.22     20.91 o 
   3   9   3      672.40      622.05     16.55 o 
   4   9   3      853.52      771.92     23.98 o 
   5   9   3      543.60      496.58     59.07 o 
   6   9   3      418.84      408.39     15.79 o 
   7   9   3      285.10      305.33     22.71 o 
   8   9   3      262.95      289.76     21.49 o 
 -10  10   3        8.57       13.44      5.35 o 
  -9  10   3        8.61       12.50      5.43 o 
  -8  10   3       57.46       67.03      9.51 o 
  -7  10   3       42.71       54.95      5.80 o 
  -6  10   3      134.01      143.96      6.56 o 
  -5  10   3      131.09      125.14     11.97 o 
  -4  10   3        4.07        7.73      2.82 o 
  -3  10   3      436.50      426.67     12.61 o 
  -2  10   3       33.35       37.93      3.95 o 
  -1  10   3        5.08        6.73      2.31 o 
   0  10   3       97.36       94.44      5.89 o 
   1  10   3      167.48      154.31      6.97 o 
   2  10   3       96.01       88.58      5.94 o 
   3  10   3        4.12        1.27      2.04 o 
   4  10   3      100.07      100.27      6.26 o 
   5  10   3       75.56       70.44      6.81 o 
   6  10   3       51.90       52.05      4.90 o 
   7  10   3       10.44       10.85      2.89 o 
  -8  11   3      732.78      748.30     34.83 o 
  -7  11   3      612.46      605.02     20.66 o 
  -6  11   3      412.95      447.70     16.77 o 
  -5  11   3      468.19      473.25     17.35 o 
  -4  11   3      598.54      605.50     53.55 o 
  -3  11   3      346.37      357.56     14.49 o 
  -2  11   3      343.10      343.60     18.47 o 
  -1  11   3      884.06      872.26     21.96 o 
   0  11   3      851.06      825.72     23.05 o 
   1  11   3      389.78      407.92     12.93 o 
   2  11   3      620.80      566.50     16.30 o 
   3  11   3      741.22      687.10     28.83 o 
   4  11   3      380.33      383.87     12.76 o 
   5  11   3      303.03      274.36     24.98 o 
  -5  12   3      108.84      117.86     12.35 o 
  -4  12   3       23.83       32.51      5.07 o 
  -3  12   3       55.70       73.97      8.20 o 
  -2  12   3       35.08       34.27      7.20 o 
  -1  12   3       12.40       15.65      3.87 o 
   0  12   3       78.86       90.00      6.36 o 
   1  12   3       28.73       35.75      6.68 o 
   2  12   3       53.57       69.58      8.92 o 
   3  12   3       17.89       24.00      3.61 o 
 -15   0   4      257.85      263.73     21.64 o 
 -14   0   4      365.94      364.62     14.81 o 
 -13   0   4      903.54      885.21     29.02 o 
 -12   0   4     1231.70     1245.47     35.13 o 
 -11   0   4      155.25      172.81     12.27 o 
 -10   0   4      443.27      409.72     14.48 o 
  -9   0   4      577.05      542.69     24.61 o 
  -8   0   4     1697.76     1757.32     45.30 o 
  -7   0   4     2846.38     2811.98     69.07 o 
  -6   0   4     3941.85     4038.81    136.57 o 
  -5   0   4     5056.76     5020.94    167.82 o 
  -4   0   4     7259.33     7484.94    246.95 o 
  -3   0   4     1656.34     1722.38     60.67 o 
  -2   0   4      672.72      624.87     24.72 o 
  -1   0   4     6071.99     6231.47    205.79 o 
   0   0   4      338.59      304.48     13.97 o 
   1   0   4      119.12      120.41      5.61 o 
   2   0   4      292.02      265.00      9.40 o 
   3   0   4     2115.10     1990.20     49.47 o 
   4   0   4     1534.60     1476.36     38.04 o 
   5   0   4     4493.66     4734.63    113.04 o 
   6   0   4     3954.98     4191.61    100.81 o 
   7   0   4     1735.84     1708.27     63.75 o 
   8   0   4      563.37      529.16     25.05 o 
   9   0   4        2.88        5.45      4.11 o 
  10   0   4       35.08       37.42      7.70 o 
  11   0   4      257.59      289.05     18.39 o 
 -15   1   4       16.72       21.34      4.82 o 
 -14   1   4       31.28       38.85      3.88 o 
 -13   1   4       44.33       40.77      4.29 o 
 -12   1   4      208.50      217.15     10.97 o 
 -11   1   4       24.88       29.60      3.06 o 
 -10   1   4      179.76      166.99      5.86 o 
  -9   1   4       74.99       71.02      4.01 o 
  -8   1   4        6.75        5.74      1.59 o 
  -7   1   4      421.65      411.45     13.60 o 
  -6   1   4       81.81       69.29      4.02 o 
  -5   1   4        0.82        3.97      1.85 o 
  -4   1   4      109.01      100.27      5.15 o 
  -3   1   4      668.09      734.55     28.42 o 
  -2   1   4     3056.15     3242.16     81.04 o 
  -1   1   4     1252.39     1228.42     44.01 o 
   0   1   4      332.59      338.24     10.72 o 
   1   1   4      178.50      179.75      5.80 o 
   2   1   4      618.49      608.62     17.09 o 
   3   1   4      371.54      370.28      8.53 o 
   4   1   4      381.25      365.65     13.45 o 
   5   1   4      113.13      107.06      5.02 o 
   6   1   4        1.46        4.87      2.38 o 
   7   1   4       85.29       90.38      5.19 o 
   8   1   4        5.06       11.61      3.04 o 
   9   1   4       52.22       49.94      6.09 o 
  10   1   4      110.05      100.38      8.33 o 
  11   1   4        0.68       -2.80      4.51 o 
 -15   2   4      298.64      297.87      9.46 o 
 -14   2   4      478.47      442.81     11.85 o 
 -13   2   4      528.66      517.95     12.91 o 
 -12   2   4     1115.87     1056.48     21.73 o 
 -11   2   4      612.69      637.77     14.47 o 
 -10   2   4     1996.60     1983.10     52.43 o 
  -9   2   4      821.79      780.90     16.29 o 
  -8   2   4     1001.89      952.98     21.85 o 
  -7   2   4      252.85      241.90      7.73 o 
  -6   2   4     1244.89     1111.66     24.29 o 
  -5   2   4     2860.75     2986.99    102.46 o 
  -4   2   4     2488.21     2490.65     60.78 o 
  -3   2   4     4137.98     4328.64    102.53 o 
  -2   2   4     7369.85     7703.00    179.31 o 
  -1   2   4      200.66      202.83      7.60 o 
   0   2   4     3967.98     4081.63     79.18 o 
   1   2   4      534.26      557.99     13.26 o 
   2   2   4     2580.89     2552.02     74.55 o 
   3   2   4     2044.06     2026.67     43.41 o 
   4   2   4     1915.41     1836.02     38.95 o 
   5   2   4     1390.87     1369.29     29.71 o 
   6   2   4      686.17      652.65     16.34 o 
   7   2   4      487.07      463.62     12.87 o 
   8   2   4      409.03      409.67     12.01 o 
   9   2   4      221.36      219.29     15.16 o 
  10   2   4      455.40      470.69     25.10 o 
  11   2   4      149.78      147.99     14.58 o 
 -14   3   4        0.06        1.25      3.04 o 
 -13   3   4      106.71      114.59      5.79 o 
 -12   3   4       18.65       18.74      2.78 o 
 -11   3   4        1.24        1.86      1.67 o 
 -10   3   4      348.42      336.10     10.51 o 
  -9   3   4       53.74       49.75      5.04 o 
  -8   3   4       22.67       30.16      3.19 o 
  -7   3   4       72.23       72.78      4.39 o 
  -6   3   4       14.37       10.13      2.03 o 
  -5   3   4      704.94      712.46     16.56 o 
  -4   3   4        4.34       10.29      2.30 o 
  -3   3   4       20.43       18.24      2.67 o 
  -2   3   4     1528.34     1536.01     76.62 o 
  -1   3   4       39.71       49.16      7.64 o 
   0   3   4      330.12      340.91      9.06 o 
   1   3   4        7.93       10.64      2.67 o 
   2   3   4      132.85      129.43      7.00 o 
   3   3   4      172.01      157.06      5.89 o 
   4   3   4       56.38       67.19      4.26 o 
   5   3   4       82.50       94.38      9.69 o 
   6   3   4      571.89      546.20     14.33 o 
   7   3   4        0.20       -0.22      5.64 o 
   8   3   4      165.97      174.69      8.99 o 
   9   3   4        0.76        3.46      2.87 o 
  10   3   4        5.81        5.54      4.82 o 
  11   3   4       60.43       78.29     11.28 o 
 -14   4   4      398.64      429.68     17.28 o 
 -13   4   4      297.93      283.10     36.63 o 
 -12   4   4      399.25      392.85     12.28 o 
 -11   4   4     1041.81      999.87     23.83 o 
 -10   4   4      424.89      415.61     12.22 o 
  -9   4   4     1011.47      978.32     22.78 o 
  -8   4   4     1011.50      985.32     22.62 o 
  -7   4   4     2186.97     2104.93     43.37 o 
  -6   4   4     1186.82     1141.79     25.01 o 
  -5   4   4     2560.50     2565.07    101.96 o 
  -4   4   4     1682.75     1603.23    137.25 o 
  -3   4   4     1614.48     1572.07    115.13 o 
  -2   4   4     1778.69     1653.91    156.58 o 
  -1   4   4     1464.25     1523.44     35.49 o 
   0   4   4     1887.97     1910.83     38.93 o 
   1   4   4     3106.87     3147.80     77.14 o 
   2   4   4     1646.10     1579.10     55.94 o 
   3   4   4     1090.14     1068.00     23.77 o 
   4   4   4     1137.15     1094.02     24.52 o 
   5   4   4      658.38      654.55     20.68 o 
   6   4   4      379.98      343.02     19.09 o 
   7   4   4     1085.72     1092.74     31.47 o 
   8   4   4      329.20      299.17     12.63 o 
   9   4   4      664.66      656.48     21.98 o 
  10   4   4      298.33      307.21     13.60 o 
 -14   5   4        0.18        3.33      3.33 o 
 -13   5   4       42.08       34.88      5.64 o 
 -12   5   4       17.55       22.74      4.33 o 
 -11   5   4        3.56        6.35      3.75 o 
 -10   5   4       26.17       33.21      4.58 o 
  -9   5   4       32.71       31.19      3.42 o 
  -8   5   4      151.03      134.51      5.81 o 
  -7   5   4        4.33        6.05      1.92 o 
  -6   5   4      144.28      141.32      6.00 o 
  -5   5   4       50.05       48.09      3.55 o 
  -4   5   4      123.13      116.86     13.74 o 
  -3   5   4      126.15      132.04      6.31 o 
  -2   5   4       70.53       64.81      5.01 o 
  -1   5   4      595.07      614.32     14.64 o 
   0   5   4       27.45       38.98      4.32 o 
   1   5   4       19.81       23.98      6.18 o 
   2   5   4       16.18       14.38      3.14 o 
   3   5   4      228.75      220.80      9.87 o 
   4   5   4       90.20      106.42      7.33 o 
   5   5   4        0.43        0.95      2.96 o 
   6   5   4      158.83      127.76      8.02 o 
   7   5   4       39.74       39.00      5.23 o 
   8   5   4       69.61       74.46      7.03 o 
   9   5   4       10.16        5.91      3.40 o 
  10   5   4        1.23        0.36      3.05 o 
 -13   6   4      211.72      208.00     11.62 o 
 -12   6   4      185.09      169.18     10.09 o 
 -11   6   4      444.25      441.76     16.68 o 
 -10   6   4     1713.51     1589.82     34.92 o 
  -9   6   4      779.42      736.34     24.88 o 
  -8   6   4     2195.77     2132.54     44.56 o 
  -7   6   4     2045.11     1975.24     41.32 o 
  -6   6   4     1023.17      973.99     22.79 o 
  -5   6   4      391.50      361.49      7.83 o 
  -4   6   4      563.59      604.28     27.89 o 
  -3   6   4      840.43      900.23     20.40 o 
  -2   6   4      686.80      673.95     23.04 o 
  -1   6   4     1533.58     1572.18     44.77 o 
   0   6   4     2154.51     2045.48     73.59 o 
   1   6   4     2734.46     2669.63     94.47 o 
   2   6   4     2253.59     2170.58     55.71 o 
   3   6   4      900.07      868.46     25.92 o 
   4   6   4      249.63      259.38     11.23 o 
   5   6   4      407.97      409.25     15.34 o 
   6   6   4      160.84      166.87      9.11 o 
   7   6   4      116.09      124.88     16.16 o 
   8   6   4     1038.24      938.53     29.11 o 
   9   6   4      586.42      624.36     22.18 o 
 -12   7   4       12.05       14.97      3.85 o 
 -11   7   4        0.00       -0.78      2.52 o 
 -10   7   4        5.49        8.29      3.08 o 
  -9   7   4       73.93       67.71      6.38 o 
  -8   7   4        2.45        0.67      1.86 o 
  -7   7   4        0.94       -0.42      1.74 o 
  -6   7   4       39.64       38.94      2.70 o 
  -5   7   4       86.09       86.91      3.74 o 
  -4   7   4      634.85      613.11     11.75 o 
  -3   7   4      423.17      398.93     17.88 o 
  -2   7   4       84.15       95.83      5.67 o 
  -1   7   4      186.00      182.24      8.64 o 
   0   7   4        0.59        3.89      3.40 o 
   1   7   4       69.32       82.20     12.89 o 
   2   7   4       12.44       16.67      3.42 o 
   3   7   4        2.28        2.73      2.69 o 
   4   7   4        0.14        1.69      2.45 o 
   5   7   4       15.35       10.72      3.32 o 
   6   7   4        4.44       11.94      3.99 o 
   7   7   4        0.07       -1.83      2.84 o 
   8   7   4      104.61       93.77      8.40 o 
   9   7   4       19.40       15.85      4.60 o 
 -12   8   4      301.43      297.52     13.92 o 
 -11   8   4      440.57      429.70     45.52 o 
 -10   8   4      117.06      122.98      8.77 o 
  -9   8   4     1015.63     1019.04     30.21 o 
  -8   8   4      505.08      491.80     17.11 o 
  -7   8   4     1462.58     1493.31     32.74 o 
  -6   8   4     1212.29     1212.87     21.01 o 
  -5   8   4      381.12      364.07     10.72 o 
  -4   8   4       46.28       44.82      3.97 o 
  -3   8   4      806.28      773.34     23.14 o 
  -2   8   4      688.32      694.72     17.41 o 
  -1   8   4     1848.60     1855.78     39.63 o 
   0   8   4     2374.01     2237.94     57.38 o 
   1   8   4     2494.11     2510.02     64.05 o 
   2   8   4      630.14      595.72     19.83 o 
   3   8   4      297.34      300.80     12.66 o 
   4   8   4      238.47      239.57     11.11 o 
   5   8   4      263.55      280.30     12.47 o 
   6   8   4      260.84      253.17     12.04 o 
   7   8   4      428.87      404.84     20.90 o 
   8   8   4      176.83      167.99     13.12 o 
 -10   9   4       84.20       93.81      8.14 o 
  -9   9   4        1.31        4.61      3.23 o 
  -8   9   4       24.03       28.16      4.71 o 
  -7   9   4       81.32       77.22      9.11 o 
  -6   9   4        1.32        0.69      1.67 o 
  -5   9   4        2.74        2.90      2.63 o 
  -4   9   4        6.52        7.41      2.36 o 
  -3   9   4       27.11       25.30      3.83 o 
  -2   9   4      198.90      196.37      8.21 o 
  -1   9   4       54.47       56.06      4.74 o 
   0   9   4        3.36        3.91      3.88 o 
   1   9   4        2.85        5.91      3.57 o 
   2   9   4        3.86        7.63      3.56 o 
   3   9   4      453.47      412.43     15.74 o 
   4   9   4      176.42      177.66     28.44 o 
   5   9   4       27.86       35.55      6.19 o 
   6   9   4       43.73       44.24      6.16 o 
   7   9   4       73.24       73.98      7.84 o 
  -9  10   4      580.69      592.80     29.65 o 
  -8  10   4      415.55      453.73     24.00 o 
  -6  10   4      151.66      167.62      9.61 o 
  -5  10   4      674.43      692.88     36.95 o 
  -4  10   4      862.38      838.71     29.19 o 
  -3  10   4      531.47      534.01     15.17 o 
  -2  10   4      693.38      678.68     21.09 o 
  -1  10   4      788.00      778.77     32.55 o 
   0  10   4      533.40      527.62     19.32 o 
   1  10   4      275.74      278.35     33.72 o 
   2  10   4      777.52      720.87     59.93 o 
   3  10   4      727.32      724.15     37.57 o 
   4  10   4      466.99      439.67     16.91 o 
   5  10   4      213.68      230.88     11.98 o 
  -6  11   4       33.46       41.42      5.47 o 
  -5  11   4       71.69       61.69      6.53 o 
  -4  11   4        0.86       -0.04      2.41 o 
  -3  11   4       63.88       75.49      6.85 o 
  -2  11   4       69.84       72.09      5.74 o 
  -1  11   4       99.96      112.08      8.23 o 
   0  11   4       15.05       19.68      3.55 o 
   1  11   4       16.80       16.72      3.37 o 
   2  11   4      144.10      136.96     22.12 o 
   3  11   4      124.63      105.95      8.66 o 
  -3  12   4      637.63      613.50     21.83 o 
  -2  12   4      371.17      340.97     20.39 o 
  -1  12   4      407.60      412.01     13.59 o 
 -14   1   5      434.59      456.10     25.94 o 
 -13   1   5      373.01      403.62     13.00 o 
 -12   1   5      341.44      372.47     20.41 o 
 -11   1   5      235.04      232.19     10.79 o 
 -10   1   5      498.39      521.54     14.79 o 
  -9   1   5     1112.61     1112.34     29.24 o 
  -8   1   5     1766.28     1743.03     89.56 o 
  -7   1   5     1874.13     1872.38     53.24 o 
  -6   1   5     3113.02     3093.12     75.83 o 
  -5   1   5     1428.80     1330.18     35.16 o 
  -4   1   5     1079.90      970.66     54.74 o 
  -3   1   5       94.18       91.75     12.06 o 
  -2   1   5     1147.40     1036.16     49.85 o 
  -1   1   5      961.95      879.53     65.18 o 
   0   1   5     1708.34     1562.66    108.22 o 
   1   1   5     2043.01     1939.11     34.57 o 
   2   1   5     2045.03     2008.92     35.86 o 
   3   1   5     1836.94     1820.18     32.88 o 
   4   1   5      665.99      668.19     18.11 o 
   5   1   5      295.01      290.58      9.40 o 
   6   1   5      408.18      440.33     12.73 o 
   7   1   5       59.64       63.21      6.31 o 
   8   1   5      307.09      298.22     22.78 o 
   9   1   5      181.91      181.55     15.32 o 
  10   1   5      405.53      489.35     26.20 o 
 -14   2   5       47.41       51.10      4.34 o 
 -13   2   5        0.38        3.54      2.48 o 
 -12   2   5      152.30      121.80      7.24 o 
 -11   2   5       53.43       59.80      5.16 o 
 -10   2   5      129.69      123.45      6.43 o 
  -9   2   5       26.39       29.75      3.83 o 
  -8   2   5       14.17       15.09      3.16 o 
  -7   2   5        2.65        1.60      2.17 o 
  -6   2   5        2.97        1.21      1.88 o 
  -5   2   5      188.06      178.36      8.11 o 
  -4   2   5       70.89       56.94      6.35 o 
  -3   2   5      112.16      106.17      5.83 o 
  -2   2   5      365.40      352.85     14.40 o 
  -1   2   5      392.41      367.62     12.14 o 
   0   2   5      552.76      537.14     13.49 o 
   1   2   5       12.39       17.11      2.59 o 
   2   2   5       21.54       27.39      2.56 o 
   3   2   5       35.71       29.51      3.22 o 
   4   2   5      410.27      385.75     11.27 o 
   5   2   5      137.67      147.01      6.94 o 
   6   2   5       11.92        6.43      3.58 o 
   7   2   5        0.52        0.38      1.96 o 
   8   2   5      197.83      196.45     14.47 o 
   9   2   5       21.79       22.86      6.48 o 
 -14   3   5      262.44      255.39     10.21 o 
 -13   3   5      288.95      273.38     10.33 o 
 -12   3   5      843.88      772.76     20.20 o 
 -11   3   5      486.66      449.29     13.46 o 
 -10   3   5      669.23      651.74     17.23 o 
  -9   3   5     1188.71     1141.39     31.19 o 
  -8   3   5      487.09      461.37     12.97 o 
  -7   3   5      987.24      922.37     26.44 o 
  -6   3   5      504.20      509.12     34.36 o 
  -5   3   5     1576.35     1627.40     89.20 o 
  -4   3   5     1166.08     1155.00     31.15 o 
  -3   3   5     1113.08     1099.66     56.57 o 
  -2   3   5     1342.05     1395.25     36.27 o 
  -1   3   5      865.91      805.72     38.96 o 
   0   3   5     1843.70     1826.87     37.97 o 
   1   3   5     1150.65     1107.53     30.93 o 
   2   3   5     1559.99     1452.21     31.48 o 
   3   3   5     1294.85     1216.17     27.15 o 
   4   3   5     1024.49      967.31     22.70 o 
   5   3   5      191.74      199.40      7.65 o 
   6   3   5      459.09      480.25     17.21 o 
   7   3   5      326.09      323.78     13.30 o 
   8   3   5      217.78      230.00     11.02 o 
   9   3   5      233.01      264.81     17.90 o 
 -14   4   5        1.87        1.46      3.24 o 
 -13   4   5       51.23       62.40      5.65 o 
 -12   4   5        1.29        4.47      2.46 o 
 -11   4   5       19.15       22.06      4.61 o 
 -10   4   5       19.52       19.28      3.19 o 
  -9   4   5        0.12       -0.53      2.25 o 
  -8   4   5      212.46      195.12      7.50 o 
  -7   4   5       10.93       16.39      4.59 o 
  -6   4   5      199.54      211.98     11.64 o 
  -5   4   5       32.99       39.42      4.69 o 
  -4   4   5       10.76       16.52      6.79 o 
  -3   4   5      108.18      121.17     19.15 o 
  -2   4   5      201.12      196.16      8.25 o 
  -1   4   5       17.77       15.13      2.41 o 
   0   4   5      781.62      772.61     27.59 o 
   1   4   5       50.67       48.67      5.21 o 
   2   4   5       62.14       58.63      4.30 o 
   3   4   5      137.37      126.36      5.79 o 
   4   4   5       89.34       89.12      9.41 o 
   5   4   5      122.67      123.87      8.32 o 
   6   4   5      215.11      223.45     10.82 o 
   7   4   5      110.08      111.75     13.00 o 
   8   4   5       49.88       62.96      6.57 o 
   9   4   5        0.49        2.00      3.34 o 
 -13   5   5      188.43      182.25     13.05 o 
 -12   5   5      254.76      254.63      9.79 o 
 -11   5   5      919.91      915.81     22.84 o 
 -10   5   5     1220.02     1181.24     27.58 o 
  -9   5   5      400.34      375.94     11.67 o 
  -8   5   5      612.63      601.98     15.98 o 
  -7   5   5      819.24      813.92     19.81 o 
  -6   5   5      491.36      487.68     30.10 o 
  -5   5   5      426.51      425.08     14.51 o 
  -4   5   5     2275.42     2439.15    204.79 o 
  -3   5   5     1755.18     1781.08    145.46 o 
  -2   5   5     1713.08     1772.06     37.31 o 
  -1   5   5     1020.62      989.89     28.53 o 
   0   5   5      420.34      437.73     15.56 o 
   1   5   5      785.41      786.18     30.26 o 
   2   5   5      446.33      433.18     39.91 o 
   3   5   5      167.42      154.52     11.98 o 
   4   5   5      576.06      544.33     20.22 o 
   5   5   5     1120.86     1138.07     47.42 o 
   6   5   5      374.79      384.39     15.37 o 
   7   5   5      347.80      337.53     14.41 o 
   8   5   5      603.95      618.82     21.77 o 
 -13   6   5        3.33        2.53      2.86 o 
 -12   6   5        0.47        2.26      3.08 o 
 -11   6   5       13.51       15.36      5.76 o 
 -10   6   5       89.72       91.08      6.01 o 
  -9   6   5       12.44       12.78      4.82 o 
  -8   6   5        0.04       -1.37      1.85 o 
  -7   6   5       35.62       38.72      3.97 o 
  -6   6   5      111.21      100.30      6.82 o 
  -5   6   5      103.20      114.10      6.83 o 
  -4   6   5       32.96       44.60      7.36 o 
  -3   6   5        0.09        0.55      3.81 o 
  -2   6   5      295.53      310.84     12.43 o 
  -1   6   5       31.80       37.39      4.91 o 
   0   6   5        9.70       10.11      3.66 o 
   1   6   5       14.69       12.86      4.20 o 
   2   6   5        1.98        1.39      2.60 o 
   3   6   5        3.69        6.42      5.23 o 
   4   6   5       55.49       57.27      6.26 o 
   5   6   5        8.24        9.52      3.96 o 
   6   6   5        2.48        0.88      3.06 o 
   7   6   5       18.08       20.72      7.40 o 
   8   6   5        9.73        9.27      3.93 o 
 -12   7   5      411.21      420.60     17.09 o 
 -11   7   5      382.79      384.69     17.36 o 
 -10   7   5      176.16      175.46     10.28 o 
  -9   7   5      274.37      294.25     10.20 o 
  -8   7   5      433.09      417.70     13.44 o 
  -7   7   5      428.95      440.38     12.82 o 
  -6   7   5      430.64      465.32     12.97 o 
  -5   7   5      805.52      822.97     24.53 o 
  -4   7   5     1048.99     1105.49     34.96 o 
  -3   7   5     2113.49     2140.55     55.48 o 
  -2   7   5     1511.00     1557.58     42.16 o 
  -1   7   5     1385.03     1383.25     38.23 o 
   0   7   5      662.91      646.17     21.13 o 
   1   7   5      162.73      166.27      9.13 o 
   2   7   5       27.91       21.46      4.17 o 
   3   7   5      206.89      194.67     10.30 o 
   4   7   5      184.21      187.32     10.32 o 
   5   7   5      859.49      886.69     28.24 o 
   6   7   5      847.09      839.01     27.20 o 
   7   7   5      768.13      752.75     25.43 o 
 -11   8   5        2.02        8.01      3.70 o 
 -10   8   5       14.41       16.92      4.20 o 
  -9   8   5       56.75       56.16      6.13 o 
  -8   8   5        1.00       -0.96      1.94 o 
  -7   8   5       26.40       33.17      3.97 o 
  -6   8   5       64.02       71.19      6.40 o 
  -5   8   5       62.39       71.62      6.24 o 
  -4   8   5        0.04        5.07      5.08 o 
  -3   8   5       30.20       30.44      7.11 o 
  -2   8   5      170.63      163.44      8.74 o 
  -1   8   5      198.72      204.83     11.39 o 
   0   8   5      125.90      130.13      8.61 o 
   1   8   5       40.93       47.82      5.84 o 
   2   8   5        0.99        1.69      3.25 o 
   3   8   5       21.72       26.71      5.92 o 
   4   8   5       42.12       36.25      5.68 o 
   5   8   5       65.77       67.18      7.34 o 
   6   8   5       13.19       14.64      4.33 o 
  -9   9   5      487.69      501.33     26.00 o 
  -8   9   5      221.14      233.79     15.66 o 
  -7   9   5      267.20      267.43     16.91 o 
  -6   9   5      364.00      376.98     21.20 o 
  -5   9   5      377.07      385.71     14.87 o 
  -4   9   5      193.61      207.28     10.26 o 
  -3   9   5      880.97      882.38     27.06 o 
  -2   9   5      603.01      689.67     32.64 o 
  -1   9   5      465.22      503.08     26.44 o 
   0   9   5      658.00      740.58     24.01 o 
   1   9   5      418.88      414.46     16.29 o 
   2   9   5      434.56      426.48     16.70 o 
   3   9   5      272.63      322.19     14.23 o 
   4   9   5      428.19      407.63     25.90 o 
   5   9   5      288.16      281.04     13.54 o 
  -6  10   5       11.36       15.75      5.38 o 
  -5  10   5       95.51      106.27      6.70 o 
  -4  10   5       27.76       27.89      4.94 o 
  -3  10   5        2.35        8.78      3.10 o 
  -2  10   5       23.19       18.02      4.04 o 
  -1  10   5       65.50       73.37      7.32 o 
   0  10   5       87.59       97.16     12.20 o 
   1  10   5        8.57       21.96      6.19 o 
   2  10   5        1.74        2.00      4.28 o 
   3  10   5        0.34       -2.62      3.12 o 
  -4  11   5      498.19      490.29     15.10 o 
  -3  11   5      226.65      249.57     12.37 o 
  -2  11   5      165.32      179.96     11.13 o 
  -1  11   5      374.93      408.40     43.91 o 
   0  11   5       90.03      100.59     20.35 o 
 -14   0   6      282.01      313.81     21.38 o 
 -13   0   6      918.52      987.81     44.59 o 
 -12   0   6       59.53      102.48     12.68 o 
 -11   0   6      914.69      972.71     42.50 o 
 -10   0   6       61.81       57.50      9.04 o 
  -9   0   6      638.21      646.36     30.19 o 
  -8   0   6      783.65      721.56     32.16 o 
  -7   0   6      340.72      314.87     17.52 o 
  -6   0   6      371.55      354.17     18.91 o 
  -5   0   6      969.16      968.18     39.03 o 
  -4   0   6      418.71      412.46     20.03 o 
  -3   0   6      792.22      773.71     32.10 o 
  -2   0   6     2765.68     2763.03     96.56 o 
  -1   0   6     4755.32     4516.09    152.90 o 
   0   0   6      828.63      753.66     31.09 o 
   1   0   6      691.19      669.50     20.47 o 
   2   0   6       21.81       32.10      5.78 o 
   3   0   6        0.82        6.44      2.63 o 
   4   0   6        4.17       10.36      4.31 o 
   5   0   6      320.29      299.66     18.01 o 
   6   0   6      422.54      431.46     23.37 o 
   7   0   6     1061.85     1117.09     47.08 o 
   8   0   6      249.10      280.17     18.35 o 
 -14   1   6        9.91       17.64      4.42 o 
 -13   1   6        4.42        5.79      2.77 o 
 -12   1   6       14.65       22.51      4.72 o 
 -11   1   6        0.42        1.34      2.79 o 
 -10   1   6       18.75       22.20      4.25 o 
  -9   1   6       47.36       41.78      7.28 o 
  -8   1   6       10.88       11.11      3.37 o 
  -7   1   6        2.26        1.40      3.49 o 
  -6   1   6      156.69      165.29      8.39 o 
  -5   1   6       28.37       24.22      3.80 o 
  -4   1   6      474.87      457.47     34.17 o 
  -3   1   6        9.17       13.22      2.99 o 
  -2   1   6      411.95      398.95     21.04 o 
  -1   1   6        0.64       -2.99      4.48 o 
   0   1   6       86.46       78.46      4.87 o 
   1   1   6       80.83       70.85      4.91 o 
   2   1   6      116.35      114.73      4.94 o 
   3   1   6        3.03        4.62      2.09 o 
   4   1   6        0.36        2.61      2.07 o 
   5   1   6        4.45        7.69      6.53 o 
   6   1   6      142.86      123.50      8.74 o 
   7   1   6       33.71       37.00      5.37 o 
   8   1   6       43.84       46.52     14.49 o 
 -13   2   6       96.24      131.50     12.10 o 
 -12   2   6      433.44      478.78     53.84 o 
 -11   2   6      306.59      330.90     26.44 o 
 -10   2   6     1164.05     1196.39    113.49 o 
  -9   2   6     1061.71     1077.91     79.98 o 
  -8   2   6      521.08      503.74     37.46 o 
  -7   2   6      503.45      495.54     32.60 o 
  -6   2   6      696.88      648.36     20.42 o 
  -5   2   6      208.55      194.99      9.34 o 
  -4   2   6      658.33      658.05     20.21 o 
  -3   2   6      876.73      864.07     30.63 o 
  -2   2   6     1151.87     1096.25     30.05 o 
  -1   2   6      608.72      596.79     48.98 o 
   0   2   6      853.63      809.58     19.36 o 
   1   2   6      716.66      659.17     16.89 o 
   2   2   6      566.71      544.51     23.59 o 
   3   2   6      380.47      390.26     11.74 o 
   4   2   6      560.37      527.72     18.59 o 
   5   2   6      114.14      117.65      6.60 o 
   6   2   6      588.13      588.62     20.47 o 
   7   2   6      141.41      160.22     14.94 o 
   8   2   6      289.73      281.20     19.22 o 
 -13   3   6       14.53       11.16      5.59 o 
 -12   3   6       77.19       75.39     14.88 o 
 -11   3   6        1.89        7.03      3.35 o 
 -10   3   6        0.27        2.96      3.34 o 
  -9   3   6        2.39        3.01      3.77 o 
  -8   3   6        3.17        2.65      2.82 o 
  -7   3   6      183.80      163.30     27.13 o 
  -6   3   6       17.12       13.88      3.40 o 
  -5   3   6       18.95       31.02      4.43 o 
  -4   3   6       26.17       29.41      6.24 o 
  -3   3   6       27.59       26.39      3.97 o 
  -2   3   6      184.63      148.55      7.48 o 
  -1   3   6       11.53       14.71      3.20 o 
   0   3   6        0.09       -1.25      2.59 o 
   1   3   6      267.46      260.47     17.94 o 
   2   3   6      119.89      128.05      9.72 o 
   3   3   6        0.38        3.45      2.72 o 
   4   3   6       21.04       21.05      3.41 o 
   5   3   6       27.12       25.36      4.65 o 
   6   3   6       90.32      111.58      8.55 o 
   7   3   6        0.75        3.41      4.91 o 
 -13   4   6      366.34      369.77     12.93 o 
 -12   4   6      418.84      394.82     13.19 o 
 -11   4   6      538.45      551.71     16.15 o 
 -10   4   6      210.35      248.30     16.24 o 
  -9   4   6      418.59      411.36     21.82 o 
  -8   4   6      266.73      335.87     66.12 o 
  -7   4   6      582.58      642.96    108.66 o 
  -6   4   6      595.05      589.96     59.76 o 
  -5   4   6     1014.29     1003.75     60.37 o 
  -4   4   6      748.42      724.84     66.16 o 
  -3   4   6     1266.85     1173.86     48.03 o 
  -2   4   6       97.16       97.18      5.51 o 
  -1   4   6      860.41      852.38     39.61 o 
   0   4   6      436.46      431.42     20.84 o 
   1   4   6      534.09      499.25     13.93 o 
   2   4   6      631.48      588.80     19.02 o 
   3   4   6      511.10      492.31     17.87 o 
   4   4   6      367.42      377.32     28.00 o 
   5   4   6      303.65      345.59     30.86 o 
   6   4   6      160.67      187.16     10.32 o 
   7   4   6      174.31      205.74     22.91 o 
 -12   5   6        3.47        7.49      2.97 o 
 -11   5   6        8.47       12.98      3.41 o 
 -10   5   6       40.80       41.02      4.54 o 
  -9   5   6        1.20        2.52      2.74 o 
  -8   5   6       82.95       81.28      9.94 o 
  -7   5   6       28.80       42.00     13.26 o 
  -6   5   6       23.36       20.56      5.43 o 
  -5   5   6       19.09       35.78      5.23 o 
  -4   5   6      276.16      281.08     15.81 o 
  -3   5   6        5.60        2.89      3.48 o 
  -2   5   6       91.68       93.04      7.43 o 
  -1   5   6       37.70       52.33      6.29 o 
   0   5   6       62.55       70.10      6.79 o 
   1   5   6      113.67      123.94      8.65 o 
   2   5   6       31.36       35.12      5.13 o 
   3   5   6       25.10       30.28      7.82 o 
   4   5   6       88.55       89.29      8.02 o 
   5   5   6        2.64        5.78      3.65 o 
   6   5   6       11.90       17.07      8.73 o 
 -12   6   6      146.59      177.01      8.31 o 
 -11   6   6      190.60      192.76      8.56 o 
 -10   6   6      236.26      230.50      9.39 o 
  -9   6   6      136.17      137.91      9.04 o 
  -8   6   6      683.86      685.77     22.39 o 
  -7   6   6      644.83      619.80     29.38 o 
  -6   6   6      913.64     1208.87    345.29 o 
  -5   6   6      629.05      688.11    170.01 o 
  -4   6   6     1766.13     1666.24     64.37 o 
  -3   6   6      170.51      172.32      9.48 o 
  -2   6   6      470.82      480.45     17.53 o 
  -1   6   6       14.23       23.38      4.62 o 
   0   6   6      152.91      138.46      9.10 o 
   1   6   6      430.68      435.15     19.19 o 
   2   6   6      612.77      622.33     31.93 o 
   3   6   6      733.13      705.08     23.93 o 
   4   6   6      727.92      759.03     25.51 o 
   5   6   6      371.99      422.00     17.35 o 
   6   6   6       58.53       92.13      9.51 o 
 -11   7   6       31.82       33.62      4.61 o 
 -10   7   6       52.81       57.98      8.62 o 
  -9   7   6        2.77        5.45      3.18 o 
  -8   7   6       36.82       33.93      4.92 o 
  -7   7   6       47.30       46.14      5.58 o 
  -6   7   6        0.07        2.60      4.15 o 
  -5   7   6       65.78       74.87      7.15 o 
  -4   7   6        0.24        3.24      3.30 o 
  -3   7   6       19.88       16.74      5.20 o 
  -2   7   6        2.85        8.73      3.33 o 
  -1   7   6        0.31        2.27      2.83 o 
   0   7   6       13.99       13.35      3.84 o 
   1   7   6       10.57       11.25      3.79 o 
   2   7   6        0.13       -0.97      3.24 o 
   3   7   6        6.85       10.12      4.35 o 
   4   7   6        1.56        1.53      5.40 o 
   5   7   6        3.90        3.64      5.68 o 
  -9   8   6      164.22      162.04     16.69 o 
  -8   8   6      352.70      366.24     14.90 o 
  -7   8   6      635.27      652.03     31.45 o 
  -6   8   6      662.25      683.19     32.39 o 
  -5   8   6      445.19      427.87     23.82 o 
  -4   8   6      113.05      120.58     13.10 o 
  -3   8   6      406.57      402.35     15.77 o 
  -2   8   6       89.47       94.58      8.08 o 
  -1   8   6      180.21      182.69     10.75 o 
   0   8   6      454.33      438.45     17.22 o 
   1   8   6      449.20      464.96     18.11 o 
   2   8   6      236.47      265.88     13.41 o 
   3   8   6      457.01      479.45     19.19 o 
   4   8   6      404.87      451.38     26.35 o 
  -8   9   6        4.88        5.65      4.62 o 
  -7   9   6        0.91       -0.27      4.51 o 
  -6   9   6       85.59       75.35     11.10 o 
  -5   9   6        0.03       -0.25      4.12 o 
  -4   9   6       87.08       92.25      8.13 o 
  -3   9   6       52.22       57.29     10.05 o 
  -2   9   6       13.45       14.38      6.21 o 
  -1   9   6       22.10       33.40      5.37 o 
   0   9   6       15.84       25.26      4.89 o 
   1   9   6      215.09      231.51     12.40 o 
   2   9   6       29.45       44.22     11.83 o 
  -4  10   6      293.63      325.53     34.63 o 
  -3  10   6      118.65      122.78      9.54 o 
  -2  10   6      317.81      359.83     17.60 o 
 -12   1   7       89.50      107.92      9.65 o 
 -11   1   7      262.51      263.38     31.38 o 
 -10   1   7      174.12      198.57     11.01 o 
  -9   1   7      180.78      174.82      9.92 o 
  -8   1   7      222.00      239.05     17.25 o 
  -7   1   7      441.66      439.15     16.39 o 
  -6   1   7      531.37      517.04     27.79 o 
  -5   1   7      933.76      931.30     27.58 o 
  -4   1   7      615.37      572.26     18.93 o 
  -3   1   7      588.81      534.44     17.90 o 
  -2   1   7      598.73      545.28     18.07 o 
  -1   1   7      271.21      261.52     10.95 o 
   0   1   7       39.95       40.38      3.48 o 
   1   1   7      133.71      139.36      6.73 o 
   2   1   7      251.25      245.19      9.07 o 
   3   1   7      279.03      273.41      9.83 o 
   4   1   7      433.03      446.39     17.03 o 
   5   1   7      568.05      599.86     21.18 o 
   6   1   7      149.90      180.62     28.78 o 
 -12   2   7       15.91       28.79      6.18 o 
 -11   2   7        1.93       -2.03      3.48 o 
 -10   2   7       13.69       11.90      5.45 o 
  -9   2   7        5.94        5.36      5.08 o 
  -8   2   7       30.97       32.96      6.32 o 
  -7   2   7        7.11       10.37      4.11 o 
  -6   2   7      133.47      125.42      8.45 o 
  -5   2   7       32.49       28.19      4.55 o 
  -4   2   7        0.49        1.03      2.66 o 
  -3   2   7      195.92      169.29      8.78 o 
  -2   2   7      114.43      116.14      7.55 o 
  -1   2   7        8.75        8.08      2.47 o 
   0   2   7       10.92       13.11      3.55 o 
   1   2   7       54.42       54.11      4.86 o 
   2   2   7       41.51       46.35      4.64 o 
   3   2   7       49.93       57.34      5.07 o 
   4   2   7        3.51        5.24      2.68 o 
   5   2   7       10.72       10.57      3.82 o 
 -12   3   7      402.87      509.87    147.05 o 
 -11   3   7      166.95      208.56     66.85 o 
 -10   3   7      404.89      438.88     64.84 o 
  -9   3   7      420.24      489.65     84.19 o 
  -8   3   7      283.14      291.58     40.09 o 
  -7   3   7      241.87      267.02     12.22 o 
  -6   3   7      508.20      503.05     37.54 o 
  -5   3   7      451.42      445.43     38.05 o 
  -4   3   7      293.80      286.91     12.08 o 
  -3   3   7      690.51      648.97     20.64 o 
  -2   3   7       62.27       63.76      6.70 o 
  -1   3   7      399.70      392.43     20.56 o 
   0   3   7      251.74      237.15     11.44 o 
   1   3   7      233.19      225.82     15.87 o 
   2   3   7      301.18      297.12     13.60 o 
   3   3   7      474.38      483.58     14.46 o 
   4   3   7      178.20      193.12     10.66 o 
   5   3   7      101.98      115.09      9.09 o 
 -11   4   7        1.93        1.88      7.31 o 
 -10   4   7       74.85       87.81     18.55 o 
  -9   4   7        8.91       12.16     11.35 o 
  -8   4   7        0.27        2.78      3.48 o 
  -7   4   7        5.68        5.78      3.42 o 
  -6   4   7        0.46        6.12      3.16 o 
  -5   4   7       61.54       55.64      6.24 o 
  -4   4   7       34.42       46.66      5.54 o 
  -3   4   7       28.26       33.34      7.49 o 
  -2   4   7      110.08      108.17      8.43 o 
  -1   4   7       30.63       38.58      6.28 o 
   0   4   7       12.05       11.45      3.95 o 
   1   4   7       16.51       19.07      3.38 o 
   2   4   7       38.96       50.52      6.36 o 
   3   4   7       57.08       58.87      6.81 o 
   4   4   7       45.49       61.22      7.84 o 
   5   4   7       72.23       64.43     10.07 o 
 -11   5   7      338.28      555.43    540.62 o 
 -10   5   7      169.77      271.92    168.90 o 
  -9   5   7      234.80      318.07    149.91 o 
  -8   5   7      493.59      590.69    190.35 o 
  -7   5   7      359.45      410.66     93.86 o 
  -6   5   7      264.50      277.12     39.16 o 
  -5   5   7      253.71      253.83     15.54 o 
  -4   5   7      310.58      311.03     19.36 o 
  -3   5   7      280.20      277.37     21.27 o 
  -2   5   7      291.60      291.36     13.43 o 
  -1   5   7      225.00      252.67     12.49 o 
   0   5   7      568.91      573.75     29.32 o 
   1   5   7      488.71      486.90     33.50 o 
   2   5   7      274.28      300.20     26.13 o 
   3   5   7       83.21       96.22     14.18 o 
   4   5   7      120.94      141.10     10.47 o 
 -10   6   7       18.82       43.64    111.06 o 
  -9   6   7       35.85       56.37     56.16 o 
  -8   6   7        2.61        2.90      5.89 o 
  -7   6   7        4.78       21.90      9.07 o 
  -6   6   7        0.01        6.64      4.87 o 
  -5   6   7       67.73       72.51     10.39 o 
  -4   6   7        2.97        2.19      3.58 o 
  -3   6   7       14.28       20.99      7.00 o 
  -2   6   7        8.56       14.22      4.66 o 
  -1   6   7        1.17        2.41      3.75 o 
   0   6   7       17.97       22.60      5.05 o 
   1   6   7        0.67        1.79      3.30 o 
   2   6   7       62.72       66.30      8.38 o 
   3   6   7        0.56        2.13      3.74 o 
  -9   7   7      284.87      307.44     20.25 o 
  -8   7   7      326.05      562.52    658.07 o 
  -7   7   7      262.77      255.12     17.54 o 
  -6   7   7       82.54       62.77     10.07 o 
  -5   7   7       33.47       38.06      6.02 o 
  -4   7   7      151.35      158.79     10.85 o 
  -3   7   7       64.51       80.65      8.21 o 
  -2   7   7      473.64      552.28     27.52 o 
  -1   7   7      697.02      796.33     26.84 o 
   0   7   7      762.19      837.69     28.00 o 
   1   7   7      356.33      405.35     17.47 o 
   2   7   7      154.50      167.56     11.63 o 
  -7   8   7        0.50        4.94      5.32 o 
  -6   8   7        0.01        1.30      5.36 o 
  -5   8   7        6.29        9.92      6.12 o 
  -4   8   7       23.34       27.60      5.51 o 
  -3   8   7       22.94       38.30     16.70 o 
  -2   8   7        6.66        5.70      8.83 o 
  -1   8   7        5.52        6.74      3.90 o 
   0   8   7        2.87       13.84      4.68 o 
 -11   0   8       97.58      103.31     13.91 o 
 -10   0   8      148.26      152.08     15.95 o 
  -9   0   8      284.09      296.25     19.83 o 
  -8   0   8      258.07      286.25     18.95 o 
  -7   0   8      427.72      394.88     22.45 o 
  -6   0   8      120.35      119.12     12.56 o 
  -5   0   8      221.02      194.19     14.51 o 
  -4   0   8        0.78        2.85      4.37 o 
  -3   0   8        4.64       15.46      5.43 o 
  -2   0   8      347.07      335.17     19.29 o 
  -1   0   8      316.87      341.76     14.00 o 
   0   0   8      560.75      505.98     18.19 o 
   1   0   8      424.71      360.96     21.29 o 
   2   0   8      486.21      469.01     25.35 o 
   3   0   8      112.19      109.68     12.68 o 
 -11   1   8       41.62       48.32     12.10 o 
 -10   1   8       18.29       24.93      6.49 o 
  -9   1   8       24.51       19.21      4.98 o 
  -8   1   8        4.91        0.86      5.25 o 
  -7   1   8        2.09        1.46      3.43 o 
  -6   1   8       18.74       17.09      4.29 o 
  -5   1   8       13.18       11.98      3.90 o 
  -4   1   8       19.01       22.03      4.58 o 
  -3   1   8        2.24        0.29      4.92 o 
  -2   1   8        0.23        5.42      3.31 o 
  -1   1   8      104.55      102.03      8.17 o 
   0   1   8        5.83       14.50      3.29 o 
   1   1   8        2.80        4.87      2.70 o 
   2   1   8        9.06       17.74      4.27 o 
   3   1   8       28.99       30.22      5.08 o 
 -10   2   8      231.81      277.60     34.65 o 
  -9   2   8      175.80      185.77     24.95 o 
  -8   2   8      213.55      218.59     23.86 o 
  -7   2   8      291.79      290.95     48.89 o 
  -6   2   8      430.77      442.47     17.07 o 
  -5   2   8      134.80      136.67     10.22 o 
  -4   2   8      288.43      302.33     25.22 o 
  -3   2   8      215.95      201.74     12.14 o 
  -2   2   8       75.00       91.34      8.19 o 
  -1   2   8      114.40      131.12      9.34 o 
   0   2   8      123.31      148.44      7.73 o 
   1   2   8      204.99      221.83      9.16 o 
   2   2   8      195.81      206.90      8.82 o 
   3   2   8      169.06      167.37      9.94 o 
 -10   3   8       14.85       22.22      5.25 o 
  -9   3   8       21.83       14.05      5.24 o 
  -8   3   8        8.44        6.05      7.00 o 
  -7   3   8        0.50       -0.30      3.54 o 
  -6   3   8        5.32        8.65      5.63 o 
  -5   3   8       24.57       17.19      5.23 o 
  -4   3   8       36.51       29.86      5.10 o 
  -3   3   8       30.34       33.40      8.28 o 
  -2   3   8       41.02       51.56      6.82 o 
  -1   3   8       34.58       46.88      7.31 o 
   0   3   8       17.34       16.78      3.44 o 
   1   3   8        1.66        4.30      2.80 o 
   2   3   8        7.54        7.99      2.98 o 
  -9   4   8      125.31      160.48     39.33 o 
  -8   4   8      215.82      254.03     20.60 o 
  -7   4   8      103.16      138.70     10.23 o 
  -6   4   8      116.69      138.70     12.33 o 
  -5   4   8      297.46      297.08     19.76 o 
  -4   4   8      132.87      160.22     15.05 o 
  -3   4   8      217.38      269.01     40.67 o 
  -2   4   8      163.16      159.46     11.09 o 
  -1   4   8      168.98      176.21     11.58 o 
   0   4   8      184.12      177.57     11.74 o 
   1   4   8      155.61      174.48     11.34 o 
  -8   5   8        6.74        7.80      4.52 o 
  -7   5   8       24.32       24.35      5.52 o 
  -6   5   8       50.69       54.02      9.53 o 
  -5   5   8        0.24        3.95      5.77 o 
  -4   5   8       67.37       76.21     16.78 o 
  -3   5   8       75.04       81.75     25.92 o 
  -2   5   8        6.34        2.77      4.22 o 
  -1   5   8       46.60       55.74      7.63 o 
   0   5   8        8.86        6.22      3.90 o 
  -6   6   8       44.09       56.22      9.92 o 
  -5   6   8      219.51      269.56     74.84 o 
  -4   6   8      374.21      435.30    106.43 o 
  -3   6   8      322.08      403.79     43.90 o 
  -2   6   8      352.52      373.45     17.04 o 
  -6   1   9       61.24       71.31      7.80 o 
  -5   1   9       50.35       69.79      7.71 o 
  -4   1   9       67.58       90.33      8.28 o 
  -3   1   9      190.31      213.89     11.43 o 
  -2   1   9      269.41      294.07     19.63 o 
  -5   2   9       13.33       16.03      4.68 o 
  -4   2   9       25.95       23.44      7.34 o 
  -3   2   9        4.13        7.04      4.29 o 
                                                 
 
